# Supplementary material for: On ten species of jumping spiders from Xishuangbanna, China (Araneae, Salticidae)
Source: Zookeys. 2021 Oct 14;1062:123–55. doi: 10.3897/zookeys.1062.72531 (PMC8530996; doi:10.3897/zookeys.1062.72531)
Supplement: XML Treatment for Chinattus inflatus [file zookeys.1062.72531-treatment2.xml]

<!DOCTYPE tp:taxon-treatment
  PUBLIC "-//TaxonX//DTD Taxonomic Treatment Publishing DTD v0 20100105//EN" "tax-treatment-NSO.dtd">
<tp:taxon-treatment xmlns:tp="http://www.plazi.org/taxpub"><tp:treatment-meta><kwd-group><label>Taxon classification</label><kwd><named-content xmlns:xlink="http://www.w3.org/1999/xlink" content-type="kingdom">Animalia</named-content></kwd><kwd><named-content xmlns:xlink="http://www.w3.org/1999/xlink" content-type="order">Araneae</named-content></kwd><kwd><named-content xmlns:xlink="http://www.w3.org/1999/xlink" content-type="family">Salticidae</named-content></kwd></kwd-group><mixed-citation publication-type="journal"><person-group><name><surname>Wang</surname><given-names>Cheng</given-names></name><name><surname>Li</surname><given-names>Shuqiang</given-names></name></person-group><article-title>On ten species of jumping spiders from Xishuangbanna, China (<tp:taxon-name><tp:taxon-name-part taxon-name-part-type="order">Araneae</tp:taxon-name-part></tp:taxon-name>, <tp:taxon-name><tp:taxon-name-part taxon-name-part-type="family">Salticidae</tp:taxon-name-part></tp:taxon-name>)</article-title><source>Zookeys</source><day>14</day><month>10</month><year>2021</year><volume>1062</volume><fpage>123</fpage><lpage>155</lpage><pub-id pub-id-type="doi">10.3897/zookeys.1062.72531</pub-id></mixed-citation></tp:treatment-meta><tp:nomenclature><tp:taxon-name>
              <object-id xmlns:xlink="http://www.w3.org/1999/xlink" content-type="arpha" xlink:type="simple">656DAEBC-B9AF-5116-B0C1-5665F9550F19</object-id>
              <tp:taxon-name-part taxon-name-part-type="genus" reg="Chinattus">Chinattus</tp:taxon-name-part>
              <tp:taxon-name-part taxon-name-part-type="species" reg="inflatus">inflatus</tp:taxon-name-part>
            </tp:taxon-name><tp:taxon-authority>Wang &amp; Li, 2020</tp:taxon-authority><xref ref-type="fig" rid="F1">Fig. 1</xref><tp:nomenclature-citation-list><tp:nomenclature-citation><tp:taxon-name>
                  <tp:taxon-name-part taxon-name-part-type="genus" reg="Chinattus">Chinattus</tp:taxon-name-part>
                  <tp:taxon-name-part taxon-name-part-type="species" reg="inflatus">inflatus</tp:taxon-name-part>
                </tp:taxon-name><comment>Wang &amp; Li, 2020b: 49, figs 3A–D, 4A–D (D♂)</comment></tp:nomenclature-citation></tp:nomenclature-citation-list></tp:nomenclature><tp:treatment-sec sec-type="type material" id="SECID0EBOAC"><title>Type material examined.</title><p><bold><italic>Holotype</italic></bold> ♂ (<named-content xmlns:xlink="http://www.w3.org/1999/xlink" content-type="dwc:institutional_code" xlink:type="simple">IZCAS</named-content>-Ar40604), China: Yunnan: Xishuangbanna, Mengla County, Menglun Town, <named-content xmlns:xlink="http://www.w3.org/1999/xlink" content-type="dwc:institutional_code" xlink:type="simple">XTBG</named-content>, tropical rainforest (<named-content xmlns:xlink="http://www.w3.org/1999/xlink" content-type="dwc:verbatimCoordinates" xlink:type="simple"><named-content content-type="geo-json" specific-use="{&#34;type&#34;:&#34;Point&#34;,&#34;coordinates&#34;:[101.270167,21.920000]}" id="NCID0EZOAC" xlink:type="simple">21°55.20'N, 101°16.21'E</named-content></named-content>, ca. 550 m), 30.iv.2019, Y. Tong leg. <bold><italic>Paratype</italic></bold> 1♂ (<named-content xmlns:xlink="http://www.w3.org/1999/xlink" content-type="dwc:institutional_code" xlink:type="simple">IZCAS</named-content>-Ar40605), same data as holotype.</p></tp:treatment-sec><tp:treatment-sec sec-type="material" id="SECID0EGPAC"><title>Other material examined.</title><p>1♀ (<named-content xmlns:xlink="http://www.w3.org/1999/xlink" content-type="dwc:institutional_code" xlink:type="simple">IZCAS</named-content>-Ar42566), same data as holotype; 1♀ (<named-content xmlns:xlink="http://www.w3.org/1999/xlink" content-type="dwc:institutional_code" xlink:type="simple">IZCAS</named-content>-Ar42567), same locality, 07.viii.2018, C. Wang leg.</p></tp:treatment-sec><tp:treatment-sec sec-type="diagnosis" id="SECID0EWPAC"><title>Diagnosis.</title><p>The male was thoroughly diagnosed in <xref ref-type="bibr" rid="B17">Wang and Li (2020b)</xref>. The female of this species closely resembles that of <italic><tp:taxon-name><tp:taxon-name-part taxon-name-part-type="genus" reg="Chinattus">C.</tp:taxon-name-part><tp:taxon-name-part taxon-name-part-type="species" reg="chichila">chichila</tp:taxon-name-part></tp:taxon-name></italic> Logunov, 2003 in having a similar epigyne, but it differs in the following: 1) the basal epigynal plate has a bow-shaped posterior margin (Fig. <xref ref-type="fig" rid="F1">1A</xref>) vs. V-shaped margin in <italic><tp:taxon-name><tp:taxon-name-part taxon-name-part-type="genus" reg="Chinattus">C.</tp:taxon-name-part><tp:taxon-name-part taxon-name-part-type="species" reg="chichila">chichila</tp:taxon-name-part></tp:taxon-name></italic> (<xref ref-type="bibr" rid="B9">Logunov 2003</xref>: figs 3, 4); 2) the copulatory ducts are connected to the spermathecae laterally (Fig. <xref ref-type="fig" rid="F1">1B</xref>) vs. connected dorsally to the posterior edges of the spermathecae in <italic><tp:taxon-name><tp:taxon-name-part taxon-name-part-type="genus" reg="Chinattus">C.</tp:taxon-name-part><tp:taxon-name-part taxon-name-part-type="species" reg="chichila">chichila</tp:taxon-name-part></tp:taxon-name></italic> (<xref ref-type="bibr" rid="B9">Logunov 2003</xref>: figs 5, 6).</p><fig id="F1" position="float" orientation="portrait"><object-id xmlns:xlink="http://www.w3.org/1999/xlink" content-type="doi" xlink:type="simple">10.3897/zookeys.1062.72531.figure1</object-id><object-id xmlns:xlink="http://www.w3.org/1999/xlink" content-type="arpha" xlink:type="simple">EA30CEFF-26F3-566A-8925-5D275E211134</object-id><label>Figure 1.</label><caption><p>Male holotype and female of <italic><tp:taxon-name><tp:taxon-name-part taxon-name-part-type="genus" reg="Chinattus">Chinattus</tp:taxon-name-part><tp:taxon-name-part taxon-name-part-type="species" reg="inflatus">inflatus</tp:taxon-name-part></tp:taxon-name></italic><bold>A</bold> epigyne, ventral <bold>B</bold> vulva, dorsal <bold>C</bold> holotype habitus, dorsal <bold>D</bold> female habitus, dorsal <bold>E</bold> ventral. Scale bars: 0.1 (<bold>A, B</bold>); 0.5 (<bold>C–E</bold>).</p></caption><graphic xmlns:xlink="http://www.w3.org/1999/xlink" xlink:href="zookeys-1062-123-g001.jpg" position="float" orientation="portrait" xlink:type="simple" id="oo_599291.jpg"><uri content-type="original_file" xlink:type="simple">https://binary.pensoft.net/fig/599291</uri></graphic></fig></tp:treatment-sec><tp:treatment-sec sec-type="description" id="SECID0EYCAE"><title>Description.</title><p><bold>Male</bold>. Complete description in <xref ref-type="bibr" rid="B17">Wang and Li (2020b)</xref>.</p><p><bold>Female</bold> (Fig. <xref ref-type="fig" rid="F1">1A, B, D, E</xref>). Total length 3.24. Carapace 1.59 long, 1.23 wide. Abdomen 1.54 long, 1.21 wide. Clypeus 0.09 high. Eye sizes and inter-distances: <abbrev xmlns:xlink="http://www.w3.org/1999/xlink" xlink:title="anterior median eye" id="ABBRID0EMDAE" xlink:type="simple">AME</abbrev> 0.37, <abbrev xmlns:xlink="http://www.w3.org/1999/xlink" xlink:title="anterior lateral eye" id="ABBRID0EQDAE" xlink:type="simple">ALE</abbrev> 0.24, <abbrev xmlns:xlink="http://www.w3.org/1999/xlink" xlink:title="posterior lateral eye" id="ABBRID0EUDAE" xlink:type="simple">PLE</abbrev> 0.21, <abbrev xmlns:xlink="http://www.w3.org/1999/xlink" xlink:title="anterior eyes row width" id="ABBRID0EYDAE" xlink:type="simple">AERW</abbrev> 1.20, <abbrev xmlns:xlink="http://www.w3.org/1999/xlink" xlink:title="posterior eye row width" id="ABBRID0E3DAE" xlink:type="simple">PERW</abbrev> 1.18, <abbrev xmlns:xlink="http://www.w3.org/1999/xlink" xlink:title="eye field length" id="ABBRID0EAEAE" xlink:type="simple">EFL</abbrev> 0.74. Legs: I 2.76 (0.85, 1.10, 0.48, 0.33), II 2.42 (0.83, 0.93, 0.33, 0.33), III 3.06 (1.03, 1.05, 0.65, 0.33), IV 3.19 (1.03, 1.05, 0.78, 0.33). Carapace yellow-brown to dark brown, covered with brown and white, thin setae. Fovea red-brown, bar-shaped, longitudinal. Chelicerae red-yellow. Endites broadened meso-distally, pale ental margins. Labium darker than endites, paler distally. Sternum nearly shield shaped, yellow-brown, with thin, brown setae. Legs yellow to yellow-brown. Abdomen oval, dorsum gray-brown, with irregular pale dots and transverse stripes posteriorly, covered with short, thin setae; venter brown, laterally with a pair of pale longitudinal stripes extending from epigastric furrow to terminus.</p><p>Epigyne (Fig. <xref ref-type="fig" rid="F1">1A, B</xref>): wider than long; basal plate almost equal in width to epigyne, with a bow-shaped posterior margin; copulatory openings C-shaped, located laterally; copulatory ducts curved almost 180° medially, connected to spermathecae laterally; spermathecae almost square, touching medially; fertilization ducts anterior to spermathecae.</p></tp:treatment-sec><tp:treatment-sec sec-type="distribution" id="SECID0EKEAE"><title>Distribution.</title><p>China (Yunnan).</p></tp:treatment-sec><tp:treatment-sec sec-type="comments" id="SECID0EPEAE"><title>Comments.</title><p>The pairing of this species with the female is supported by DNA barcoding (unpubl. data).</p></tp:treatment-sec><ref-list><ref id="B17"><mixed-citation xmlns:xlink="http://www.w3.org/1999/xlink" xlink:type="simple"><person-group><name name-style="western"><surname>Wang</surname><given-names>C</given-names></name><name name-style="western"><surname>Li</surname><given-names>S</given-names></name></person-group> (<year>2020b</year>) <article-title>Seven new species of jumping spiders (<tp:taxon-name><tp:taxon-name-part taxon-name-part-type="order">Araneae</tp:taxon-name-part></tp:taxon-name>, <tp:taxon-name><tp:taxon-name-part taxon-name-part-type="family">Salticidae</tp:taxon-name-part></tp:taxon-name>) from Xishuangbanna, China.</article-title><source>ZooKeys</source><volume>968</volume>: <fpage>43</fpage>–<lpage>69</lpage>. <ext-link xlink:type="simple" ext-link-type="doi" xlink:href="10.3897/zookeys.968.55047">https://doi.org/10.3897/zookeys.968.55047</ext-link></mixed-citation></ref><ref id="B9"><mixed-citation xmlns:xlink="http://www.w3.org/1999/xlink" xlink:type="simple"><person-group><name name-style="western"><surname>Logunov</surname><given-names>DV</given-names></name></person-group> (<year>2003</year>) <article-title>A new species of the genus <italic><tp:taxon-name><tp:taxon-name-part taxon-name-part-type="genus">Chinattus</tp:taxon-name-part></tp:taxon-name></italic> Logunov, 1999 from Nepal (<tp:taxon-name><tp:taxon-name-part taxon-name-part-type="order">Araneae</tp:taxon-name-part></tp:taxon-name>: <tp:taxon-name><tp:taxon-name-part taxon-name-part-type="family">Salticidae</tp:taxon-name-part></tp:taxon-name>).</article-title><source>Genus</source><volume>14</volume>: <fpage>581</fpage>–<lpage>584</lpage>.</mixed-citation></ref></ref-list></tp:taxon-treatment>
