# Supplementary material for: On ten species of jumping spiders from Xishuangbanna, China (Araneae, Salticidae)
Source: Zookeys. 2021 Oct 14;1062:123–55. doi: 10.3897/zookeys.1062.72531 (PMC8530996; doi:10.3897/zookeys.1062.72531)
Supplement: XML Treatment for Euochin yaoi [file zookeys.1062.72531-treatment4.xml]

<!DOCTYPE tp:taxon-treatment
  PUBLIC "-//TaxonX//DTD Taxonomic Treatment Publishing DTD v0 20100105//EN" "tax-treatment-NSO.dtd">
<tp:taxon-treatment xmlns:tp="http://www.plazi.org/taxpub"><tp:treatment-meta><kwd-group><label>Taxon classification</label><kwd><named-content xmlns:xlink="http://www.w3.org/1999/xlink" content-type="kingdom">Animalia</named-content></kwd><kwd><named-content xmlns:xlink="http://www.w3.org/1999/xlink" content-type="order">Araneae</named-content></kwd><kwd><named-content xmlns:xlink="http://www.w3.org/1999/xlink" content-type="family">Salticidae</named-content></kwd></kwd-group><mixed-citation publication-type="journal"><person-group><name><surname>Wang</surname><given-names>Cheng</given-names></name><name><surname>Li</surname><given-names>Shuqiang</given-names></name></person-group><article-title>On ten species of jumping spiders from Xishuangbanna, China (<tp:taxon-name><tp:taxon-name-part taxon-name-part-type="order">Araneae</tp:taxon-name-part></tp:taxon-name>, <tp:taxon-name><tp:taxon-name-part taxon-name-part-type="family">Salticidae</tp:taxon-name-part></tp:taxon-name>)</article-title><source>Zookeys</source><day>14</day><month>10</month><year>2021</year><volume>1062</volume><fpage>123</fpage><lpage>155</lpage><pub-id pub-id-type="doi">10.3897/zookeys.1062.72531</pub-id></mixed-citation></tp:treatment-meta><tp:nomenclature><tp:taxon-name>
              <object-id xmlns:xlink="http://www.w3.org/1999/xlink" content-type="arpha" xlink:type="simple">4DD59B88-7643-5362-9AB1-E4A7ABF87564</object-id>
              <tp:taxon-name-part taxon-name-part-type="genus" reg="Euochin">Euochin</tp:taxon-name-part>
              <tp:taxon-name-part taxon-name-part-type="species" reg="yaoi">yaoi</tp:taxon-name-part>
              <object-id xmlns:xlink="http://www.w3.org/1999/xlink" content-type="zoobank" xlink:type="simple">http://zoobank.org/79AD82B9-C615-4DA0-97B3-766E537A6FF7</object-id>
            </tp:taxon-name><tp:taxon-status xmlns:xlink="http://www.w3.org/1999/xlink" xlink:type="simple">sp. nov.</tp:taxon-status><xref ref-type="fig" rid="F2">Figs 2</xref><xref ref-type="fig" rid="F3">, 3</xref></tp:nomenclature><tp:treatment-sec sec-type="type material" id="SECID0EVHAE"><title>Type material.</title><p><bold><italic>Holotype</italic></bold> ♂ (<named-content xmlns:xlink="http://www.w3.org/1999/xlink" content-type="dwc:institutional_code" xlink:type="simple">IZCAS</named-content>-Ar42568), China: Yunnan: Xishuangbanna, Mengla County, Menglun Town, secondary tropical seasonal moist forest (<named-content xmlns:xlink="http://www.w3.org/1999/xlink" content-type="dwc:verbatimCoordinates" xlink:type="simple"><named-content content-type="geo-json" specific-use="{&#34;type&#34;:&#34;Point&#34;,&#34;coordinates&#34;:[101.282333,21.912000]}" id="NCID0EIIAE" xlink:type="simple">21°54.72'N, 101°16.94'E</named-content></named-content>, ca. 660 m), 5–12.ix.2006, G. Zheng leg. <bold><italic>Paratypes</italic></bold> same locality and collector of the holotype, 1♀ (<named-content xmlns:xlink="http://www.w3.org/1999/xlink" content-type="dwc:institutional_code" xlink:type="simple">IZCAS</named-content>-Ar42569), 5–12.x.2006; 1♀ (<named-content xmlns:xlink="http://www.w3.org/1999/xlink" content-type="dwc:institutional_code" xlink:type="simple">IZCAS</named-content>-Ar42570), 19–25.x.2006; 1♀ (<named-content xmlns:xlink="http://www.w3.org/1999/xlink" content-type="dwc:institutional_code" xlink:type="simple">IZCAS</named-content>-Ar42571), 5–12.xii.2006; 1♀ (<named-content xmlns:xlink="http://www.w3.org/1999/xlink" content-type="dwc:institutional_code" xlink:type="simple">IZCAS</named-content>-Ar42572), 19–25.xii.2006; 1♀ (<named-content xmlns:xlink="http://www.w3.org/1999/xlink" content-type="dwc:institutional_code" xlink:type="simple">IZCAS</named-content>-Ar42573), 19–25.i.2007; 1♀ (<named-content xmlns:xlink="http://www.w3.org/1999/xlink" content-type="dwc:institutional_code" xlink:type="simple">IZCAS</named-content>-Ar42574), 19–25.ii.2007; 1♀ (<named-content xmlns:xlink="http://www.w3.org/1999/xlink" content-type="dwc:institutional_code" xlink:type="simple">IZCAS</named-content>-Ar42575), 1–15.iii.2007; 1♀ (<named-content xmlns:xlink="http://www.w3.org/1999/xlink" content-type="dwc:institutional_code" xlink:type="simple">IZCAS</named-content>-Ar42576), 1–15.v.2007; 1♀ (<named-content xmlns:xlink="http://www.w3.org/1999/xlink" content-type="dwc:institutional_code" xlink:type="simple">IZCAS</named-content>-Ar42577), 10–20.06.2007; 1♂ (<named-content xmlns:xlink="http://www.w3.org/1999/xlink" content-type="dwc:institutional_code" xlink:type="simple">IZCAS</named-content>-Ar42578), Bamboo plantation off G213 roadside (<named-content xmlns:xlink="http://www.w3.org/1999/xlink" content-type="dwc:verbatimCoordinates" xlink:type="simple"><named-content content-type="geo-json" specific-use="{&#34;type&#34;:&#34;Point&#34;,&#34;coordinates&#34;:[101.283000,21.894167]}" id="NCID0EFKAE" xlink:type="simple">21°53.65'N, 101°16.98'E</named-content></named-content>, ca. 590 m), 26.xi.2009, G. Tang, Z. Yao leg.; 1♀ (<named-content xmlns:xlink="http://www.w3.org/1999/xlink" content-type="dwc:institutional_code" xlink:type="simple">IZCAS</named-content>-Ar42579), secondary tropical montane evergreen broad-leaved forest (<named-content xmlns:xlink="http://www.w3.org/1999/xlink" content-type="dwc:verbatimCoordinates" xlink:type="simple"><named-content content-type="geo-json" specific-use="{&#34;type&#34;:&#34;Point&#34;,&#34;coordinates&#34;:[101.190500,21.912833]}" id="NCID0ESKAE" xlink:type="simple">21°54.77'N, 101°11.43'E</named-content></named-content>, ca. 880 m), 1–15.i.2007, G. Zheng leg.; 1♂ (<named-content xmlns:xlink="http://www.w3.org/1999/xlink" content-type="dwc:institutional_code" xlink:type="simple">IZCAS</named-content>-Ar42580), primary tropical seasonal rainforest (<named-content xmlns:xlink="http://www.w3.org/1999/xlink" content-type="dwc:verbatimCoordinates" xlink:type="simple"><named-content content-type="geo-json" specific-use="{&#34;type&#34;:&#34;Point&#34;,&#34;coordinates&#34;:[101.198167,21.961167]}" id="NCID0E6KAE" xlink:type="simple">21°57.67'N, 101°11.89'E</named-content></named-content>, ca. 640 m), 4–11.v.2007, G. Zheng leg; 1♀ (<named-content xmlns:xlink="http://www.w3.org/1999/xlink" content-type="dwc:institutional_code" xlink:type="simple">IZCAS</named-content>-Ar42581), primary tropical seasonal rainforest (<named-content xmlns:xlink="http://www.w3.org/1999/xlink" content-type="dwc:verbatimCoordinates" xlink:type="simple"><named-content content-type="geo-json" specific-use="{&#34;type&#34;:&#34;Point&#34;,&#34;coordinates&#34;:[101.198167,21.961167]}" id="NCID0EMLAE" xlink:type="simple">21°57.67'N, 101°11.89'E</named-content></named-content>, ca. 640 m), 1–15.vii.2007, G. Zheng leg.</p></tp:treatment-sec><tp:treatment-sec sec-type="etymology" id="SECID0ERLAE"><title>Etymology.</title><p>The specific name is a patronym in honor of Prof. Zhiyuan Yao (Shenyang, China), one of the collectors of the new species; noun (name) in genitive case.</p></tp:treatment-sec><tp:treatment-sec sec-type="diagnosis" id="SECID0EWLAE"><title>Diagnosis.</title><p>The male of <italic><tp:taxon-name><tp:taxon-name-part taxon-name-part-type="genus" reg="Euochin">Euochin</tp:taxon-name-part><tp:taxon-name-part taxon-name-part-type="species" reg="yaoi">yaoi</tp:taxon-name-part></tp:taxon-name></italic> sp. nov. resembles that of <italic><tp:taxon-name><tp:taxon-name-part taxon-name-part-type="genus" reg="Euochin">E.</tp:taxon-name-part><tp:taxon-name-part taxon-name-part-type="species" reg="subwanyan">subwanyan</tp:taxon-name-part></tp:taxon-name></italic> (Wang &amp; Li, 2020) in having a flat embolus and oval bulb, but it can be easily distinguished from the latter by the retrolateral tibial apophysis, which is about 1.5× longer than wide and acutely narrowed to a pointed tip distally in retrolateral view, and by the shorter embolus (Fig. <xref ref-type="fig" rid="F2">2B, C</xref>). In contrast, the <abbrev xmlns:xlink="http://www.w3.org/1999/xlink" xlink:title="retrolateral tibial apophysis" id="ABBRID0EWMAE" xlink:type="simple">RTA</abbrev> is almost 3× longer than wide and tapered to a blunted tip in retrolateral view, and the embolus is longer in <italic><tp:taxon-name><tp:taxon-name-part taxon-name-part-type="genus" reg="Euochin">E.</tp:taxon-name-part><tp:taxon-name-part taxon-name-part-type="species" reg="subwanyan">subwanyan</tp:taxon-name-part></tp:taxon-name></italic> (<xref ref-type="bibr" rid="B16">Wang and Li 2020a</xref>: fig. 5B, C). The female is similar to <italic><tp:taxon-name><tp:taxon-name-part taxon-name-part-type="genus" reg="Euophrys">Euophrys</tp:taxon-name-part><tp:taxon-name-part taxon-name-part-type="species" reg="longyangensis">longyangensis</tp:taxon-name-part></tp:taxon-name></italic> Lei &amp; Peng, 2012 by the posteriorly located copulatory openings and sub-spherical spermathecae, but it can be easily distinguished from the latter by having a distinct atrium and by the curved copulatory ducts, which are longer than the fertilization ducts (Fig. <xref ref-type="fig" rid="F3">3A, B</xref>) vs. indistinct and with straight copulatory ducts that are markedly shorter than the fertilization ducts in <italic><tp:taxon-name><tp:taxon-name-part taxon-name-part-type="genus" reg="Euophrys">E.</tp:taxon-name-part><tp:taxon-name-part taxon-name-part-type="species" reg="longyangensis">longyangensis</tp:taxon-name-part></tp:taxon-name></italic> (Lei and Peng 2012: fig. 5d, e).</p><fig id="F2" position="float" orientation="portrait"><object-id xmlns:xlink="http://www.w3.org/1999/xlink" content-type="doi" xlink:type="simple">10.3897/zookeys.1062.72531.figure2</object-id><object-id xmlns:xlink="http://www.w3.org/1999/xlink" content-type="arpha" xlink:type="simple">283D74DD-CC72-5BE5-8585-B319A73D4405</object-id><label>Figure 2.</label><caption><p>Male palp of <italic><tp:taxon-name><tp:taxon-name-part taxon-name-part-type="genus" reg="Euochin">Euochin</tp:taxon-name-part><tp:taxon-name-part taxon-name-part-type="species" reg="yaoi">yaoi</tp:taxon-name-part></tp:taxon-name></italic> sp. nov., holotype <bold>A</bold> prolateral <bold>B</bold> retrolateral <bold>C</bold> ventral <bold>D</bold> dorsal. Scale bars: 0.1.</p></caption><graphic xmlns:xlink="http://www.w3.org/1999/xlink" xlink:href="zookeys-1062-123-g002.jpg" position="float" orientation="portrait" xlink:type="simple" id="oo_599292.jpg"><uri content-type="original_file" xlink:type="simple">https://binary.pensoft.net/fig/599292</uri></graphic></fig><fig id="F3" position="float" orientation="portrait"><object-id xmlns:xlink="http://www.w3.org/1999/xlink" content-type="doi" xlink:type="simple">10.3897/zookeys.1062.72531.figure3</object-id><object-id xmlns:xlink="http://www.w3.org/1999/xlink" content-type="arpha" xlink:type="simple">4CB568BA-0C00-5299-83BB-0761C13C67C3</object-id><label>Figure 3.</label><caption><p>Female paratype and male holotype of <italic><tp:taxon-name><tp:taxon-name-part taxon-name-part-type="genus" reg="Euochin">Euochin</tp:taxon-name-part><tp:taxon-name-part taxon-name-part-type="species" reg="yaoi">yaoi</tp:taxon-name-part></tp:taxon-name></italic> sp. nov. <bold>A</bold> epigyne, ventral <bold>B</bold> vulva, dorsal <bold>C</bold> holotype habitus, dorsal <bold>D</bold> ventral <bold>E</bold> female paratype habitus, dorsal <bold>F</bold> holotype carapace, frontal <bold>G</bold> holotype left chelicera, posterior. Scale bars: 0.1 (<bold>A, B, G</bold>); 0.5 (<bold>C–F</bold>).</p></caption><graphic xmlns:xlink="http://www.w3.org/1999/xlink" xlink:href="zookeys-1062-123-g003.jpg" position="float" orientation="portrait" xlink:type="simple" id="oo_599293.jpg"><uri content-type="original_file" xlink:type="simple">https://binary.pensoft.net/fig/599293</uri></graphic></fig></tp:treatment-sec><tp:treatment-sec sec-type="description" id="SECID0ENQAE"><title>Description.</title><p><bold>Male</bold> (Figs <xref ref-type="fig" rid="F2">2</xref>, <xref ref-type="fig" rid="F3">3C, D, F, G</xref>). Total length 3.24. Carapace 1.68 long, 1.24 wide. Abdomen 1.39 long, 1.08 wide. Clypeus 0.06 high. Eye sizes and inter-distances: <abbrev xmlns:xlink="http://www.w3.org/1999/xlink" xlink:title="anterior median eye" id="ABBRID0E4QAE" xlink:type="simple">AME</abbrev> 0.39, <abbrev xmlns:xlink="http://www.w3.org/1999/xlink" xlink:title="anterior lateral eye" id="ABBRID0EBRAE" xlink:type="simple">ALE</abbrev> 0.26, <abbrev xmlns:xlink="http://www.w3.org/1999/xlink" xlink:title="posterior lateral eye" id="ABBRID0EFRAE" xlink:type="simple">PLE</abbrev> 0.25, <abbrev xmlns:xlink="http://www.w3.org/1999/xlink" xlink:title="anterior eyes row width" id="ABBRID0EJRAE" xlink:type="simple">AERW</abbrev> 1.13, <abbrev xmlns:xlink="http://www.w3.org/1999/xlink" xlink:title="posterior eye row width" id="ABBRID0ENRAE" xlink:type="simple">PERW</abbrev> 1.08, <abbrev xmlns:xlink="http://www.w3.org/1999/xlink" xlink:title="eye field length" id="ABBRID0ERRAE" xlink:type="simple">EFL</abbrev> 0.77. Legs: I 3.22 (1.01, 1.23, 0.60, 0.38), II 2.85 (0.91, 1.05, 0.51, 0.38), III 3.26 (1.10, 1.10, 0.68, 0.38), IV 3.59 (1.13, 1.18, 0.88, 0.40). Carapace red-brown to dark brown, with a narrow, longitudinal, yellow-red stripe extending across nearly entire thorax centrally, covered with white and brown setae. Fovea red-brown, bar-shaped, longitudinal. Chelicerae yellow to red-brown, with 1 retromarginal tooth and 2 promarginal teeth. Endites yellow to dark yellow, distal end pale entally, with brown setae. Labium darker than endites, linguiform. Sternum almost shield-shaped. Legs yellow to red-brown, legs III, IV with annuli. Abdomen oval, dorsum dotted laterally, with pair of fitful longitudinal yellow stripes anteromedially, irregular transverse bands posteriorly; venter colored as dorsum.</p><p>Palp (Fig. <xref ref-type="fig" rid="F2">2A–D</xref>): femur about 2 times longer than wide; tibia wider than long, with a ventral protuberance and a flat retrolateral apophysis acutely narrowed to a pointed tip distally in retrolateral view; cymbium about 1.7 times longer than wide, and gradually narrowed at distal 1/3 in ventral view; bulb inflated, almost oval; embolus flat, originating from the anterior portion of bulb, coiled nearly 360°, with a pointed tip directed anteriorly in ventral view.</p><p><bold>Female</bold> (Fig. <xref ref-type="fig" rid="F3">3A, B, E</xref>). Total length 3.67. Carapace 1.55 long, 1.16 wide. Abdomen 2.13 long, 1.50 wide. Clypeus 0.07 high. Eye sizes and inter-distances: <abbrev xmlns:xlink="http://www.w3.org/1999/xlink" xlink:title="anterior median eye" id="ABBRID0EDSAE" xlink:type="simple">AME</abbrev> 0.40, <abbrev xmlns:xlink="http://www.w3.org/1999/xlink" xlink:title="anterior lateral eye" id="ABBRID0EHSAE" xlink:type="simple">ALE</abbrev> 0.26, <abbrev xmlns:xlink="http://www.w3.org/1999/xlink" xlink:title="posterior lateral eye" id="ABBRID0ELSAE" xlink:type="simple">PLE</abbrev> 0.23, <abbrev xmlns:xlink="http://www.w3.org/1999/xlink" xlink:title="anterior eyes row width" id="ABBRID0EPSAE" xlink:type="simple">AERW</abbrev> 1.24, <abbrev xmlns:xlink="http://www.w3.org/1999/xlink" xlink:title="posterior eye row width" id="ABBRID0ETSAE" xlink:type="simple">PERW</abbrev> 1.13, <abbrev xmlns:xlink="http://www.w3.org/1999/xlink" xlink:title="eye field length" id="ABBRID0EXSAE" xlink:type="simple">EFL</abbrev> 0.82. Legs: I 2.91 (0.93, 1.15, 0.48, 0.35), II 2.76 (0.90, 1.03, 0.48, 0.35), III 3.32 (1.08, 1.13, 0.73, 0.38), IV 3.60 (1.13, 1.20, 0.87, 0.40). Habitus similar to that of male except dorsum of abdomen lacks yellow stripes.</p><p>Epigyne (Fig. <xref ref-type="fig" rid="F3">3A, B</xref>): wider than long; atrium oval, with a pair of arc-shaped lateral ridges, separated by a narrow median septum; copulatory openings at posterior portion of atrium; copulatory ducts extending anteriorly, connecting to postero-ental portion of spermathecae; spermathecae almost spherical, separated by less than 1/6 their diameter; fertilization ducts originating from the antero-ental portion of spermathecae, lamellar.</p></tp:treatment-sec><tp:treatment-sec sec-type="distribution" id="SECID0EBTAE"><title>Distribution.</title><p>Known only from the type locality in Yunnan, China.</p></tp:treatment-sec><tp:treatment-sec sec-type="comments" id="SECID0EGTAE"><title>Comments.</title><p>The species is placed in this genus based on the flat embolus, the dense, long, white setae on the proximal half of the cymbium and distally on the male palpal tibia (mostly missing in the holotype), and the copulatory ducts are markedly shorter than the spermathecal diameter; these characters are unique to <italic><tp:taxon-name><tp:taxon-name-part taxon-name-part-type="genus" reg="Euochin">Euochin</tp:taxon-name-part></tp:taxon-name></italic> species (<xref ref-type="bibr" rid="B13">Prószyński et al. 2018</xref>; <xref ref-type="bibr" rid="B10">Logunov 2020</xref>). However, the spherical spermathecae, posterior origin of the copulatory ducts, and the single retromarginal cheliceral tooth differ from those of the type species of <italic><tp:taxon-name><tp:taxon-name-part taxon-name-part-type="genus" reg="Euochin">Euochin</tp:taxon-name-part></tp:taxon-name></italic> (oval spermathecae, copulatory ducts originate anteromedially, and with retromarginal cheliceral fissident), indicating that further data are required to confirm the placement of this species. The male and female are considered to be conspecific because they were collected from the same localities and share similar habitus markings.</p></tp:treatment-sec><ref-list><ref id="B16"><mixed-citation xmlns:xlink="http://www.w3.org/1999/xlink" xlink:type="simple"><person-group><name name-style="western"><surname>Wang</surname><given-names>C</given-names></name><name name-style="western"><surname>Li</surname><given-names>S</given-names></name></person-group> (<year>2020a</year>) <article-title>On eight species of jumping spiders from Xishuangbanna, Yunnan, China (<tp:taxon-name><tp:taxon-name-part taxon-name-part-type="order">Araneae</tp:taxon-name-part></tp:taxon-name>, <tp:taxon-name><tp:taxon-name-part taxon-name-part-type="family">Salticidae</tp:taxon-name-part></tp:taxon-name>).</article-title><source>ZooKeys</source><volume>909</volume>: <fpage>25</fpage>–<lpage>57</lpage>. <ext-link xlink:type="simple" ext-link-type="doi" xlink:href="10.3897/zookeys.909.47137">https://doi.org/10.3897/zookeys.909.47137</ext-link></mixed-citation></ref><ref id="B13"><mixed-citation xmlns:xlink="http://www.w3.org/1999/xlink" xlink:type="simple"><person-group><name name-style="western"><surname>Prószyński</surname><given-names>J</given-names></name><name name-style="western"><surname>Lissner</surname><given-names>J</given-names></name><name name-style="western"><surname>Schäfer</surname><given-names>M</given-names></name></person-group> (<year>2018</year>) <article-title>Taxonomic survey of the genera <italic><tp:taxon-name><tp:taxon-name-part taxon-name-part-type="genus">Euophrys</tp:taxon-name-part></tp:taxon-name></italic>, <italic><tp:taxon-name><tp:taxon-name-part taxon-name-part-type="genus">Pseudeuophrys</tp:taxon-name-part></tp:taxon-name></italic> and <italic><tp:taxon-name><tp:taxon-name-part taxon-name-part-type="genus">Talavera</tp:taxon-name-part></tp:taxon-name></italic>, with description of <italic><tp:taxon-name><tp:taxon-name-part taxon-name-part-type="genus">Euochin</tp:taxon-name-part></tp:taxon-name></italic> gen. n. (<tp:taxon-name><tp:taxon-name-part taxon-name-part-type="order">Araneae</tp:taxon-name-part></tp:taxon-name>: <tp:taxon-name><tp:taxon-name-part taxon-name-part-type="family">Salticidae</tp:taxon-name-part></tp:taxon-name>) and with proposals of a new research protocol.</article-title><source>Ecologica Montenegrina</source><volume>18</volume>: <fpage>26</fpage>–<lpage>74</lpage>. <ext-link xlink:type="simple" ext-link-type="doi" xlink:href="10.37828/em.2018.18.4">https://doi.org/10.37828/em.2018.18.4</ext-link></mixed-citation></ref><ref id="B10"><mixed-citation xmlns:xlink="http://www.w3.org/1999/xlink" xlink:type="simple"><person-group><name name-style="western"><surname>Logunov</surname><given-names>DV</given-names></name></person-group> (<year>2020</year>) <article-title>New and poorly known leaf-litter dwelling jumping spiders from South-East Asia (<tp:taxon-name><tp:taxon-name-part taxon-name-part-type="order">Araneae</tp:taxon-name-part></tp:taxon-name>: <tp:taxon-name><tp:taxon-name-part taxon-name-part-type="family">Salticidae</tp:taxon-name-part></tp:taxon-name>: <tp:taxon-name><tp:taxon-name-part taxon-name-part-type="tribe">Euophryini</tp:taxon-name-part></tp:taxon-name> and <tp:taxon-name>Tisanibini</tp:taxon-name>).</article-title><source>Arachnology</source><volume>18</volume>(<issue>6</issue>): <fpage>521</fpage>–<lpage>562</lpage>. <ext-link xlink:type="simple" ext-link-type="doi" xlink:href="10.13156/arac.2020.18.6.521">https://doi.org/10.13156/arac.2020.18.6.521</ext-link></mixed-citation></ref></ref-list></tp:taxon-treatment>
