# Supplementary material for: On ten species of jumping spiders from Xishuangbanna, China (Araneae, Salticidae)
Source: Zookeys. 2021 Oct 14;1062:123–55. doi: 10.3897/zookeys.1062.72531 (PMC8530996; doi:10.3897/zookeys.1062.72531)
Supplement: XML Treatment for Laufeia banna [file zookeys.1062.72531-treatment6.xml]

<!DOCTYPE tp:taxon-treatment
  PUBLIC "-//TaxonX//DTD Taxonomic Treatment Publishing DTD v0 20100105//EN" "tax-treatment-NSO.dtd">
<tp:taxon-treatment xmlns:tp="http://www.plazi.org/taxpub"><tp:treatment-meta><kwd-group><label>Taxon classification</label><kwd><named-content xmlns:xlink="http://www.w3.org/1999/xlink" content-type="kingdom">Animalia</named-content></kwd><kwd><named-content xmlns:xlink="http://www.w3.org/1999/xlink" content-type="order">Araneae</named-content></kwd><kwd><named-content xmlns:xlink="http://www.w3.org/1999/xlink" content-type="family">Salticidae</named-content></kwd></kwd-group><mixed-citation publication-type="journal"><person-group><name><surname>Wang</surname><given-names>Cheng</given-names></name><name><surname>Li</surname><given-names>Shuqiang</given-names></name></person-group><article-title>On ten species of jumping spiders from Xishuangbanna, China (<tp:taxon-name><tp:taxon-name-part taxon-name-part-type="order">Araneae</tp:taxon-name-part></tp:taxon-name>, <tp:taxon-name><tp:taxon-name-part taxon-name-part-type="family">Salticidae</tp:taxon-name-part></tp:taxon-name>)</article-title><source>Zookeys</source><day>14</day><month>10</month><year>2021</year><volume>1062</volume><fpage>123</fpage><lpage>155</lpage><pub-id pub-id-type="doi">10.3897/zookeys.1062.72531</pub-id></mixed-citation></tp:treatment-meta><tp:nomenclature><tp:taxon-name>
              <object-id xmlns:xlink="http://www.w3.org/1999/xlink" content-type="arpha" xlink:type="simple">C1AADF86-8ACA-5B4D-9B56-347A30A60344</object-id>
              <tp:taxon-name-part taxon-name-part-type="genus" reg="Laufeia">Laufeia</tp:taxon-name-part>
              <tp:taxon-name-part taxon-name-part-type="species" reg="banna">banna</tp:taxon-name-part>
              <object-id xmlns:xlink="http://www.w3.org/1999/xlink" content-type="zoobank" xlink:type="simple">http://zoobank.org/02601950-9E58-4EF1-B924-19CBAC308F8C</object-id>
            </tp:taxon-name><tp:taxon-status xmlns:xlink="http://www.w3.org/1999/xlink" xlink:type="simple">sp. nov.</tp:taxon-status><xref ref-type="fig" rid="F4">Figs 4</xref><xref ref-type="fig" rid="F5">, 5</xref></tp:nomenclature><tp:treatment-sec sec-type="type material" id="SECID0EDXAE"><title>Type material.</title><p><bold><italic>Holotype</italic></bold> ♂ (<named-content xmlns:xlink="http://www.w3.org/1999/xlink" content-type="dwc:institutional_code" xlink:type="simple">IZCAS</named-content>-Ar42582), China: Yunnan: Xishuangbanna, Mengla County, Menglun Town, <named-content xmlns:xlink="http://www.w3.org/1999/xlink" content-type="dwc:institutional_code" xlink:type="simple">XTBG</named-content>, Lvshilin (<named-content xmlns:xlink="http://www.w3.org/1999/xlink" content-type="dwc:verbatimCoordinates" xlink:type="simple"><named-content content-type="geo-json" specific-use="{&#34;type&#34;:&#34;Point&#34;,&#34;coordinates&#34;:[101.281500,21.910167]}" id="NCID0E2XAE" xlink:type="simple">21°54.61'N, 101°16.89'E</named-content></named-content>, ca. 640 m), 14.xi.2009, G. Tang leg. <bold><italic>Paratype</italic></bold> 1♀ (<named-content xmlns:xlink="http://www.w3.org/1999/xlink" content-type="dwc:institutional_code" xlink:type="simple">IZCAS</named-content>-Ar42583), same data as holotype.</p></tp:treatment-sec><tp:treatment-sec sec-type="etymology" id="SECID0EIYAE"><title>Etymology.</title><p>The species name is derived from the name of the type locality; noun in apposition.</p></tp:treatment-sec><tp:treatment-sec sec-type="diagnosis" id="SECID0ENYAE"><title>Diagnosis.</title><p>The species closely resembles that of <italic><tp:taxon-name><tp:taxon-name-part taxon-name-part-type="genus" reg="Laufeia">L.</tp:taxon-name-part><tp:taxon-name-part taxon-name-part-type="species" reg="aenea">aenea</tp:taxon-name-part></tp:taxon-name></italic> Simon, 1889 in having a branched embolic projection and medially inflated copulatory ducts, but it differs in having: 1) the embolus longer than the tooth of the embolic base in ventral view (Fig. <xref ref-type="fig" rid="F4">4A, C</xref>) vs. much shorter than the tooth of the embolic base in <italic><tp:taxon-name><tp:taxon-name-part taxon-name-part-type="genus" reg="Laufeia">L.</tp:taxon-name-part><tp:taxon-name-part taxon-name-part-type="species" reg="aenea">aenea</tp:taxon-name-part></tp:taxon-name></italic> (<xref ref-type="bibr" rid="B6">Ikeda 1998</xref>: fig. 6); 2) the retrolateral tibial apophysis is slightly curved (Fig. <xref ref-type="fig" rid="F4">4A, B</xref>) vs. twisted in <italic><tp:taxon-name><tp:taxon-name-part taxon-name-part-type="genus" reg="Laufeia">L.</tp:taxon-name-part><tp:taxon-name-part taxon-name-part-type="species" reg="aenea">aenea</tp:taxon-name-part></tp:taxon-name></italic> (<xref ref-type="bibr" rid="B6">Ikeda 1998</xref>: figs 5, 6); 3) the atrium has a pair of arc-shaped, anterolateral ridges (Fig. <xref ref-type="fig" rid="F5">5A</xref>) vs. only one anterior ridge in <italic><tp:taxon-name><tp:taxon-name-part taxon-name-part-type="genus" reg="Laufeia">L.</tp:taxon-name-part><tp:taxon-name-part taxon-name-part-type="species" reg="aenea">aenea</tp:taxon-name-part></tp:taxon-name></italic> (<xref ref-type="bibr" rid="B6">Ikeda 1998</xref>: fig. 7); 4) the copulatory openings are elongated and slit-shaped (Fig. <xref ref-type="fig" rid="F5">5A</xref>) vs. oval in <italic><tp:taxon-name><tp:taxon-name-part taxon-name-part-type="genus" reg="Laufeia">L.</tp:taxon-name-part><tp:taxon-name-part taxon-name-part-type="species" reg="aenea">aenea</tp:taxon-name-part></tp:taxon-name></italic> (<xref ref-type="bibr" rid="B6">Ikeda 1998</xref>: fig. 7).</p></tp:treatment-sec><tp:treatment-sec sec-type="description" id="SECID0EK2AE"><title>Description.</title><p><bold>Male</bold> (Figs <xref ref-type="fig" rid="F4">4</xref>, <xref ref-type="fig" rid="F5">5C, D, F, G</xref>). Total length 2.11. Carapace 1.04 long, 0.79 wide. Abdomen 0.88 long, 0.83 wide. Clypeus 0.01 high. Eye sizes and inter-distances: <abbrev xmlns:xlink="http://www.w3.org/1999/xlink" xlink:title="anterior median eye" id="ABBRID0E12AE" xlink:type="simple">AME</abbrev> 0.22, <abbrev xmlns:xlink="http://www.w3.org/1999/xlink" xlink:title="anterior lateral eye" id="ABBRID0E52AE" xlink:type="simple">ALE</abbrev> 0.14, <abbrev xmlns:xlink="http://www.w3.org/1999/xlink" xlink:title="posterior lateral eye" id="ABBRID0EC3AE" xlink:type="simple">PLE</abbrev> 0.13, <abbrev xmlns:xlink="http://www.w3.org/1999/xlink" xlink:title="anterior eyes row width" id="ABBRID0EG3AE" xlink:type="simple">AERW</abbrev> 0. 68, <abbrev xmlns:xlink="http://www.w3.org/1999/xlink" xlink:title="posterior eye row width" id="ABBRID0EK3AE" xlink:type="simple">PERW</abbrev> 0.63, <abbrev xmlns:xlink="http://www.w3.org/1999/xlink" xlink:title="eye field length" id="ABBRID0EO3AE" xlink:type="simple">EFL</abbrev> 0.42. Legs: I 1.50 (0.53, 0.55, 0.21, 0.21), II 1.36 (0.45, 0.48, 0.21, 0.22), III 1.46 (0.50, 0.50, 0.23, 0.23), IV 1.59 (0.50, 0.58, 0.28, 0.23). Carapace red-brown, darker laterally and at bases of PLEs and PMEs, covered with sparse, thin, white setae, slightly denser on face. Fovea almost round. Chelicerae red to dark brown, with 2 promarginal teeth and 1 retromarginal fissident with 2 cusps. Endites broadened mediodistally, pale ental margins. Labium linguiform, paler distally. Sternum somewhat shield shaped. Legs brown to dark brown, except tarsi yellow, covered with sparse, white setae. Abdomen almost spherical, dorsum red-brown, with several transverse dotted lines posteriorly, covered by sparse, pale, thin setae; venter brown, with 4 longitudinal dotted lines.</p><fig id="F4" position="float" orientation="portrait"><object-id xmlns:xlink="http://www.w3.org/1999/xlink" content-type="doi" xlink:type="simple">10.3897/zookeys.1062.72531.figure4</object-id><object-id xmlns:xlink="http://www.w3.org/1999/xlink" content-type="arpha" xlink:type="simple">14F5E157-6A3E-5AAF-8AA1-66794BE0620C</object-id><label>Figure 4.</label><caption><p>Male palp of <italic><tp:taxon-name><tp:taxon-name-part taxon-name-part-type="genus" reg="Laufeia">Laufeia</tp:taxon-name-part><tp:taxon-name-part taxon-name-part-type="species" reg="banna">banna</tp:taxon-name-part></tp:taxon-name></italic> sp. nov., holotype <bold>A</bold> ventral <bold>B</bold> retrolateral <bold>C</bold> bulb, ventral <bold>D</bold> retrolateral. Scale bars: 0.1.</p></caption><graphic xmlns:xlink="http://www.w3.org/1999/xlink" xlink:href="zookeys-1062-123-g004.jpg" position="float" orientation="portrait" xlink:type="simple" id="oo_599294.jpg"><uri content-type="original_file" xlink:type="simple">https://binary.pensoft.net/fig/599294</uri></graphic></fig><fig id="F5" position="float" orientation="portrait"><object-id xmlns:xlink="http://www.w3.org/1999/xlink" content-type="doi" xlink:type="simple">10.3897/zookeys.1062.72531.figure5</object-id><object-id xmlns:xlink="http://www.w3.org/1999/xlink" content-type="arpha" xlink:type="simple">F3DCEAE7-A07F-5FFF-9E9E-B8C7AF0A9BCF</object-id><label>Figure 5.</label><caption><p>Female paratype and male holotype of <italic><tp:taxon-name><tp:taxon-name-part taxon-name-part-type="genus" reg="Laufeia">Laufeia</tp:taxon-name-part><tp:taxon-name-part taxon-name-part-type="species" reg="banna">banna</tp:taxon-name-part></tp:taxon-name></italic> sp. nov. <bold>A</bold> epigyne, ventral <bold>B</bold> vulva, dorsal <bold>C</bold> holotype habitus, dorsal <bold>D</bold> ventral <bold>E</bold> female paratype habitus, dorsal <bold>F</bold> holotype carapace, frontal <bold>G</bold> holotype left chelicera, posterior. Scale bars: 0.1 (<bold>A, B, G</bold>); 0.5 (<bold>C–E</bold>); 0.2 (<bold>F</bold>).</p></caption><graphic xmlns:xlink="http://www.w3.org/1999/xlink" xlink:href="zookeys-1062-123-g005.jpg" position="float" orientation="portrait" xlink:type="simple" id="oo_599295.jpg"><uri content-type="original_file" xlink:type="simple">https://binary.pensoft.net/fig/599295</uri></graphic></fig><p>Palp (Fig. <xref ref-type="fig" rid="F4">4A–D</xref>): femur about 2 times longer than wide; tibia wider than long, with tapered retrolateral apophysis, broadened at base, slightly curved medially and blunt apically; cymbium longer than wide, with brown setae and several white scales; bulb sub-oval, with well-developed posterior lobe; embolus spinose, membranous distal half, with pointed, branched projection, and short, tapered basal tooth.</p><p><bold>Female</bold> (Fig. <xref ref-type="fig" rid="F5">5A, B, E</xref>). Total length 2.27. Carapace 1.06 long, 0.80 wide. Abdomen 1.14 long, 0.90 wide. Clypeus 0.02 high. Eye sizes and inter-distances: <abbrev xmlns:xlink="http://www.w3.org/1999/xlink" xlink:title="anterior median eye" id="ABBRID0EM6AE" xlink:type="simple">AME</abbrev> 0.23, <abbrev xmlns:xlink="http://www.w3.org/1999/xlink" xlink:title="anterior lateral eye" id="ABBRID0EQ6AE" xlink:type="simple">ALE</abbrev> 0.15, <abbrev xmlns:xlink="http://www.w3.org/1999/xlink" xlink:title="posterior lateral eye" id="ABBRID0EU6AE" xlink:type="simple">PLE</abbrev> 0.13, <abbrev xmlns:xlink="http://www.w3.org/1999/xlink" xlink:title="anterior eyes row width" id="ABBRID0EY6AE" xlink:type="simple">AERW</abbrev> 0. 70, <abbrev xmlns:xlink="http://www.w3.org/1999/xlink" xlink:title="posterior eye row width" id="ABBRID0E36AE" xlink:type="simple">PERW</abbrev> 0.64, <abbrev xmlns:xlink="http://www.w3.org/1999/xlink" xlink:title="eye field length" id="ABBRID0EBAAG" xlink:type="simple">EFL</abbrev> 0.45. Legs: I 1.52 (0.48, 0.58, 0.23, 0.23), II 1.41 (0.45, 0.50, 0.23, 0.23), III 1.54 (0.53, 0.53, 0.25, 0.23), IV 1.71 (0.55, 0.63, 0.30, 0.23). Habitus similar to that of male except pale and with a longer abdomen.</p><p>Epigyne (Fig. <xref ref-type="fig" rid="F5">5A, B</xref>): almost as long as wide, with pair of arc-shaped anterolateral ridges; copulatory openings elongated, slit-shaped, anteromedially located; copulatory ducts extending posteriorly, then inflated into a sphere and continue extending transversely to connect to dorsum of spermathecae; spermathecae sub-spherical, touching; fertilization ducts anterior to spermathecae, directed anterolaterally.</p></tp:treatment-sec><tp:treatment-sec sec-type="distribution" id="SECID0ELAAG"><title>Distribution.</title><p>Known only from the type locality in Yunnan, China.</p></tp:treatment-sec><ref-list><ref id="B6"><mixed-citation xmlns:xlink="http://www.w3.org/1999/xlink" xlink:type="simple"><person-group><name name-style="western"><surname>Ikeda</surname><given-names>H</given-names></name></person-group> (<year>1998</year>) <article-title>Spiders of the genus <italic><tp:taxon-name><tp:taxon-name-part taxon-name-part-type="genus">Laufeia</tp:taxon-name-part></tp:taxon-name></italic> (<tp:taxon-name><tp:taxon-name-part taxon-name-part-type="order">Araneae</tp:taxon-name-part></tp:taxon-name>: <tp:taxon-name><tp:taxon-name-part taxon-name-part-type="family">Salticidae</tp:taxon-name-part></tp:taxon-name>) from Japan.</article-title><source>Acta Arachnologica</source><volume>47</volume>: <fpage>37</fpage>–<lpage>43</lpage>. <ext-link xlink:type="simple" ext-link-type="doi" xlink:href="10.2476/asjaa.47.37">https://doi.org/10.2476/asjaa.47.37</ext-link></mixed-citation></ref></ref-list></tp:taxon-treatment>
