# Supplementary material for: On ten species of jumping spiders from Xishuangbanna, China (Araneae, Salticidae)
Source: Zookeys. 2021 Oct 14;1062:123–55. doi: 10.3897/zookeys.1062.72531 (PMC8530996; doi:10.3897/zookeys.1062.72531)
Supplement: XML Treatment for Marengo tangi [file zookeys.1062.72531-treatment8.xml]

<!DOCTYPE tp:taxon-treatment
  PUBLIC "-//TaxonX//DTD Taxonomic Treatment Publishing DTD v0 20100105//EN" "tax-treatment-NSO.dtd">
<tp:taxon-treatment xmlns:tp="http://www.plazi.org/taxpub"><tp:treatment-meta><kwd-group><label>Taxon classification</label><kwd><named-content xmlns:xlink="http://www.w3.org/1999/xlink" content-type="kingdom">Animalia</named-content></kwd><kwd><named-content xmlns:xlink="http://www.w3.org/1999/xlink" content-type="order">Araneae</named-content></kwd><kwd><named-content xmlns:xlink="http://www.w3.org/1999/xlink" content-type="family">Salticidae</named-content></kwd></kwd-group><mixed-citation publication-type="journal"><person-group><name><surname>Wang</surname><given-names>Cheng</given-names></name><name><surname>Li</surname><given-names>Shuqiang</given-names></name></person-group><article-title>On ten species of jumping spiders from Xishuangbanna, China (<tp:taxon-name><tp:taxon-name-part taxon-name-part-type="order">Araneae</tp:taxon-name-part></tp:taxon-name>, <tp:taxon-name><tp:taxon-name-part taxon-name-part-type="family">Salticidae</tp:taxon-name-part></tp:taxon-name>)</article-title><source>Zookeys</source><day>14</day><month>10</month><year>2021</year><volume>1062</volume><fpage>123</fpage><lpage>155</lpage><pub-id pub-id-type="doi">10.3897/zookeys.1062.72531</pub-id></mixed-citation></tp:treatment-meta><tp:nomenclature><tp:taxon-name>
              <object-id xmlns:xlink="http://www.w3.org/1999/xlink" content-type="arpha" xlink:type="simple">46BA7622-3B7B-5E41-B38B-160C32F593B0</object-id>
              <tp:taxon-name-part taxon-name-part-type="genus" reg="Marengo">Marengo</tp:taxon-name-part>
              <tp:taxon-name-part taxon-name-part-type="species" reg="tangi">tangi</tp:taxon-name-part>
              <object-id xmlns:xlink="http://www.w3.org/1999/xlink" content-type="zoobank" xlink:type="simple">http://zoobank.org/75419E1C-FD88-460F-87BC-16D5DE7A3C3F</object-id>
            </tp:taxon-name><tp:taxon-status xmlns:xlink="http://www.w3.org/1999/xlink" xlink:type="simple">sp. nov.</tp:taxon-status><xref ref-type="fig" rid="F6">Figs 6</xref><xref ref-type="fig" rid="F7">, 7</xref></tp:nomenclature><tp:treatment-sec sec-type="type material" id="SECID0ERDAG"><title>Type materials.</title><p><bold><italic>Holotype</italic></bold> ♂ (<named-content xmlns:xlink="http://www.w3.org/1999/xlink" content-type="dwc:institutional_code" xlink:type="simple">IZCAS</named-content>-Ar42584), China: Yunnan: Xishuangbanna, Mengla County, Menglun Town, <named-content xmlns:xlink="http://www.w3.org/1999/xlink" content-type="dwc:institutional_code" xlink:type="simple">XTBG</named-content>, Tropical evergreen rainforest (<named-content xmlns:xlink="http://www.w3.org/1999/xlink" content-type="dwc:verbatimCoordinates" xlink:type="simple"><named-content content-type="geo-json" specific-use="{&#34;type&#34;:&#34;Point&#34;,&#34;coordinates&#34;:[101.270000,21.936833]}" id="NCID0EJEAG" xlink:type="simple">21°56.21'N, 101°16.20'E</named-content></named-content>, ca. 560 m), 1.xii.2009, G. Tang leg. <bold><italic>Paratypes</italic></bold> 12♂ (<named-content xmlns:xlink="http://www.w3.org/1999/xlink" content-type="dwc:institutional_code" xlink:type="simple">IZCAS</named-content>-Ar42585–42596), same date as holotype; 2♀ (<named-content xmlns:xlink="http://www.w3.org/1999/xlink" content-type="dwc:institutional_code" xlink:type="simple">IZCAS</named-content>-Ar42597–42598), site #1 of garbage dump off G213 roadside (<named-content xmlns:xlink="http://www.w3.org/1999/xlink" content-type="dwc:verbatimCoordinates" xlink:type="simple"><named-content content-type="geo-json" specific-use="{&#34;type&#34;:&#34;Point&#34;,&#34;coordinates&#34;:[101.279167,21.904667]}" id="NCID0E5EAG" xlink:type="simple">21°54.28'N, 101°16.75'E</named-content></named-content>, ca. 630 m), 25.iv.2019, Z. Bai leg.</p></tp:treatment-sec><tp:treatment-sec sec-type="etymology" id="SECID0EDFAG"><title>Etymology.</title><p>The species name is a patronym in honor of Dr. Guo Tang, one of the collectors of the new species; noun (name) in genitive case.</p></tp:treatment-sec><tp:treatment-sec sec-type="diagnosis" id="SECID0EIFAG"><title>Diagnosis.</title><p>The male of <italic><tp:taxon-name><tp:taxon-name-part taxon-name-part-type="genus" reg="Marengo">Marengo</tp:taxon-name-part><tp:taxon-name-part taxon-name-part-type="species" reg="tangi">tangi</tp:taxon-name-part></tp:taxon-name></italic> sp. nov. closely resembles that of <italic><tp:taxon-name><tp:taxon-name-part taxon-name-part-type="genus" reg="Marengo">M.</tp:taxon-name-part><tp:taxon-name-part taxon-name-part-type="species" reg="batheryensis">batheryensis</tp:taxon-name-part></tp:taxon-name></italic> Sudhin, Nafin, Benjamin &amp; Sudhikumar, 2019 by the similar abdominal markings and retrolateral tibial apophysis but differs by the following: 1) the process of the embolic disc is conspicuous in retrolateral view (Fig. <xref ref-type="fig" rid="F6">6B, D</xref>) vs. indistinct in <italic><tp:taxon-name><tp:taxon-name-part taxon-name-part-type="genus" reg="Marengo">M.</tp:taxon-name-part><tp:taxon-name-part taxon-name-part-type="species" reg="batheryensis">batheryensis</tp:taxon-name-part></tp:taxon-name></italic> (<xref ref-type="bibr" rid="B14">Sudhin et al. 2019</xref>: figs 29, 41); 2) the tibiae I are about 2.3× longer than wide (Fig. <xref ref-type="fig" rid="F7">7H</xref>) vs. about 1.6× in <italic><tp:taxon-name><tp:taxon-name-part taxon-name-part-type="genus" reg="Marengo">M.</tp:taxon-name-part><tp:taxon-name-part taxon-name-part-type="species" reg="batheryensis">batheryensis</tp:taxon-name-part></tp:taxon-name></italic> (<xref ref-type="bibr" rid="B14">Sudhin et al. 2019</xref>: figs 37, 38); 3) the scutum only covers the dorsal half of the abdomen in lateral view (Fig. <xref ref-type="fig" rid="F7">7D</xref>) vs. nearly covers the entire abdomen in <italic><tp:taxon-name><tp:taxon-name-part taxon-name-part-type="genus" reg="Marengo">M.</tp:taxon-name-part><tp:taxon-name-part taxon-name-part-type="species" reg="batheryensis">batheryensis</tp:taxon-name-part></tp:taxon-name></italic> (<xref ref-type="bibr" rid="B14">Sudhin et al. 2019</xref>: fig. 35). The female is similar to <italic><tp:taxon-name><tp:taxon-name-part taxon-name-part-type="genus" reg="Marengo">M.</tp:taxon-name-part><tp:taxon-name-part taxon-name-part-type="species" reg="striatipes">striatipes</tp:taxon-name-part></tp:taxon-name></italic> Simon, 1900 by having a similarly-shaped habitus and elongate-oval atrium, but it can be distinguished by having a pair of lateral epigynal plates, and by the atrium about 2 times longer than wide (Fig. <xref ref-type="fig" rid="F7">7A, B</xref>), vs. absent, about 1.5 times longer than wide in <italic><tp:taxon-name><tp:taxon-name-part taxon-name-part-type="genus" reg="Marengo">M.</tp:taxon-name-part><tp:taxon-name-part taxon-name-part-type="species" reg="striatipes">striatipes</tp:taxon-name-part></tp:taxon-name></italic> (Benjamin, 2004: 67B, C).</p><fig id="F6" position="float" orientation="portrait"><object-id xmlns:xlink="http://www.w3.org/1999/xlink" content-type="doi" xlink:type="simple">10.3897/zookeys.1062.72531.figure6</object-id><object-id xmlns:xlink="http://www.w3.org/1999/xlink" content-type="arpha" xlink:type="simple">699D649F-23B4-52B9-8BBE-68E3F69770F8</object-id><label>Figure 6.</label><caption><p>male palp of <italic><tp:taxon-name><tp:taxon-name-part taxon-name-part-type="genus" reg="Marengo">Marengo</tp:taxon-name-part><tp:taxon-name-part taxon-name-part-type="species" reg="tangi">tangi</tp:taxon-name-part></tp:taxon-name></italic> sp. nov., holotype <bold>A</bold> prolateral <bold>B</bold> retrolateral <bold>C</bold> ventral <bold>D</bold> bulb, retrolateral. Scale bars: 0.1.</p></caption><graphic xmlns:xlink="http://www.w3.org/1999/xlink" xlink:href="zookeys-1062-123-g006.jpg" position="float" orientation="portrait" xlink:type="simple" id="oo_599296.jpg"><uri content-type="original_file" xlink:type="simple">https://binary.pensoft.net/fig/599296</uri></graphic></fig><fig id="F7" position="float" orientation="portrait"><object-id xmlns:xlink="http://www.w3.org/1999/xlink" content-type="doi" xlink:type="simple">10.3897/zookeys.1062.72531.figure7</object-id><object-id xmlns:xlink="http://www.w3.org/1999/xlink" content-type="arpha" xlink:type="simple">9BEDF234-C114-578D-97BE-6C53115C12FB</object-id><label>Figure 7.</label><caption><p>Female paratype and male holotype of <italic><tp:taxon-name><tp:taxon-name-part taxon-name-part-type="genus" reg="Marengo">Marengo</tp:taxon-name-part><tp:taxon-name-part taxon-name-part-type="species" reg="tangi">tangi</tp:taxon-name-part></tp:taxon-name></italic> sp. nov. <bold>A</bold> epigyne, ventral <bold>B</bold> vulva, dorsal <bold>C</bold> holotype habitus, dorsal <bold>D</bold> lateral <bold>E</bold> female paratype habitus, dorsal <bold>F</bold> holotype carapace, frontal <bold>G</bold> holotype left chelicera, posterior <bold>H</bold> holotype leg I, prolateral. Scale bars: 0.1 (<bold>A, B, G</bold>); 0. 5 (<bold>C–E, H</bold>); 0.2 (<bold>F</bold>).</p></caption><graphic xmlns:xlink="http://www.w3.org/1999/xlink" xlink:href="zookeys-1062-123-g007.jpg" position="float" orientation="portrait" xlink:type="simple" id="oo_599297.jpg"><uri content-type="original_file" xlink:type="simple">https://binary.pensoft.net/fig/599297</uri></graphic></fig></tp:treatment-sec><tp:treatment-sec sec-type="description" id="SECID0EFLAG"><title>Description.</title><p><bold>Male</bold> (Figs <xref ref-type="fig" rid="F6">6</xref>, <xref ref-type="fig" rid="F7">7C, D, F–H</xref>). Total length 2.82. Carapace 1.27 long, 0.99 wide. Abdomen 1.43 long, 0.89 wide. Clypeus 0.07 high. Eye sizes and inter-distances: <abbrev xmlns:xlink="http://www.w3.org/1999/xlink" xlink:title="anterior median eye" id="ABBRID0EVLAG" xlink:type="simple">AME</abbrev> 0.32, <abbrev xmlns:xlink="http://www.w3.org/1999/xlink" xlink:title="anterior lateral eye" id="ABBRID0EZLAG" xlink:type="simple">ALE</abbrev> 0.13, <abbrev xmlns:xlink="http://www.w3.org/1999/xlink" xlink:title="posterior lateral eye" id="ABBRID0E4LAG" xlink:type="simple">PLE</abbrev> 0.11, <abbrev xmlns:xlink="http://www.w3.org/1999/xlink" xlink:title="anterior eyes row width" id="ABBRID0EBMAG" xlink:type="simple">AERW</abbrev> 0.79, <abbrev xmlns:xlink="http://www.w3.org/1999/xlink" xlink:title="posterior eye row width" id="ABBRID0EFMAG" xlink:type="simple">PERW</abbrev> 0.80, <abbrev xmlns:xlink="http://www.w3.org/1999/xlink" xlink:title="eye field length" id="ABBRID0EJMAG" xlink:type="simple">EFL</abbrev> 0.55. Legs: I 3.44 (1.08, 1.10, 0.88, 0.38), II 2.08 (0.63, 0.75, 0.40, 0.30), III 1.98 (0.60, 0.68, 0.40, 0.30), IV 2.45 (0.75, 0.90, 0.50, 0.30). Carapace red-brown, with 2 clusters of white setae behind PLEs, 2 others posterolaterally on thoracic part, covered with tubercles and brown, thin setae. Fovea and radial groove indistinct. Chelicerae yellow, with 3 teeth on both the retromargin and promargin. Endites yellow. Labium darker than endites. Sternum sub-oval. Legs I robust, with inflated tibiae bearing dense ventral scales and 3 pairs of ventral spines; legs III and IV pale, with dark brown stripes prolaterally on femora, patellae and tibiae. Abdomen sub-oval, dorsum brown anteromedially, red-brown medio-posteriorly, with an irregular, transverse, yellow band bearing sparse, white lateral setae, covered entirely by a large scutum; venter dark brown posterolaterally.</p><p>Palp (Fig. <xref ref-type="fig" rid="F6">6A–D</xref>): femur about 2.5 times longer than wide; tibia almost as long as wide, with a thin, bar-shaped retrolateral apophysis slightly curved medially, blunt at tip; cymbium almost 2 times longer than wide in ventral view; bulb swollen; embolus fully coiled 2 times; process of embolic disc strongly curved medially, slightly pointed apically in retrolateral view.</p><p><bold>Female</bold> (Fig. <xref ref-type="fig" rid="F7">7A, B, E</xref>). Total length 2.76. Carapace 1.26 long, 0.90 wide. Abdomen 1.40 long, 0.99 wide. Clypeus 0.06 high. Eye sizes and inter-distances: <abbrev xmlns:xlink="http://www.w3.org/1999/xlink" xlink:title="anterior median eye" id="ABBRID0E2MAG" xlink:type="simple">AME</abbrev> 0.31, <abbrev xmlns:xlink="http://www.w3.org/1999/xlink" xlink:title="anterior lateral eye" id="ABBRID0E6MAG" xlink:type="simple">ALE</abbrev> 0.12, <abbrev xmlns:xlink="http://www.w3.org/1999/xlink" xlink:title="posterior lateral eye" id="ABBRID0EDNAG" xlink:type="simple">PLE</abbrev> 0.11, <abbrev xmlns:xlink="http://www.w3.org/1999/xlink" xlink:title="anterior eyes row width" id="ABBRID0EHNAG" xlink:type="simple">AERW</abbrev> 0.75, <abbrev xmlns:xlink="http://www.w3.org/1999/xlink" xlink:title="posterior eye row width" id="ABBRID0ELNAG" xlink:type="simple">PERW</abbrev> 0.79, <abbrev xmlns:xlink="http://www.w3.org/1999/xlink" xlink:title="eye field length" id="ABBRID0EPNAG" xlink:type="simple">EFL</abbrev> 0.57. Legs: I 2.04 (0.63, 0.78, 0.38, 0.25), II 1.63 (0.50, 0.60, 0.28, 0.25), III 1.56 (0.53, 0.53, 0.25, 0.25), IV 2.03 (0.65, 0.75, 0.38, 0.25). Habitus similar to that of male except darker and with less-developed legs I.</p><p>Epigyne (Fig. <xref ref-type="fig" rid="F7">7A, B</xref>): longer than wide, with a pair of lateral plates (described as stiffener in <xref ref-type="bibr" rid="B1">Azarkina and Haddad 2020</xref>) near the copulatory ducts; atrium elongate-oval, about 2 times longer than wide and separated by a narrow septum; copulatory openings almost C-shaped, medially located; copulatory ducts expanded proximally, then curved posteriorly into convoluted coils; spermathecae small, elongate-oval; fertilization ducts anterior to spermathecae, extending anterolaterally.</p></tp:treatment-sec><tp:treatment-sec sec-type="distribution" id="SECID0E4NAG"><title>Distribution.</title><p>Known only from the type locality in Yunnan, China.</p></tp:treatment-sec><tp:treatment-sec sec-type="comments" id="SECID0ECOAG"><title>Comments.</title><p>Although not collected together, the male and female are considered to be conspecific because they share a very similar habitus.</p></tp:treatment-sec><ref-list><ref id="B14"><mixed-citation xmlns:xlink="http://www.w3.org/1999/xlink" xlink:type="simple"><person-group><name name-style="western"><surname>Sudhin</surname><given-names>PP</given-names></name><name name-style="western"><surname>Nafin</surname><given-names>KS</given-names></name><name name-style="western"><surname>Benjamin</surname><given-names>SP</given-names></name><name name-style="western"><surname>Sudhikumar</surname><given-names>AV</given-names></name></person-group> (<year>2019</year>) <article-title>Two new species of the genus <italic><tp:taxon-name><tp:taxon-name-part taxon-name-part-type="genus">Marengo</tp:taxon-name-part></tp:taxon-name></italic> Peckham et Peckham, 1892 (<tp:taxon-name><tp:taxon-name-part taxon-name-part-type="order">Araneae</tp:taxon-name-part></tp:taxon-name>: <tp:taxon-name><tp:taxon-name-part taxon-name-part-type="family">Salticidae</tp:taxon-name-part></tp:taxon-name>) from Western Ghats of India.</article-title><source><tp:taxon-name><tp:taxon-name-part taxon-name-part-type="phylum">Arthropoda</tp:taxon-name-part></tp:taxon-name> Selecta</source><volume>28</volume>(<issue>3</issue>): <fpage>435</fpage>–<lpage>444</lpage>. <ext-link xlink:type="simple" ext-link-type="doi" xlink:href="10.15298/arthsel.28.3.08">https://doi.org/10.15298/arthsel.28.3.08</ext-link></mixed-citation></ref><ref id="B1"><mixed-citation xmlns:xlink="http://www.w3.org/1999/xlink" xlink:type="simple"><person-group><name name-style="western"><surname>Azarkina</surname><given-names>GN</given-names></name><name name-style="western"><surname>Haddad</surname><given-names>CR</given-names></name></person-group> (<year>2020</year>) <article-title>Partial revision of the Afrotropical <tp:taxon-name><tp:taxon-name-part taxon-name-part-type="tribe">Ballini</tp:taxon-name-part></tp:taxon-name>, with the description of seven new genera (<tp:taxon-name><tp:taxon-name-part taxon-name-part-type="order">Araneae</tp:taxon-name-part></tp:taxon-name>: <tp:taxon-name><tp:taxon-name-part taxon-name-part-type="family">Salticidae</tp:taxon-name-part></tp:taxon-name>).</article-title><source>Zootaxa</source><volume>4899</volume>(<issue>1</issue>): <fpage>15</fpage>–<lpage>92</lpage>. <ext-link xlink:type="simple" ext-link-type="doi" xlink:href="10.11646/zootaxa.4899.1.4">https://doi.org/10.11646/zootaxa.4899.1.4</ext-link></mixed-citation></ref></ref-list></tp:taxon-treatment>
