# Supplementary material for: On ten species of jumping spiders from Xishuangbanna, China (Araneae, Salticidae)
Source: Zookeys. 2021 Oct 14;1062:123–55. doi: 10.3897/zookeys.1062.72531 (PMC8530996; doi:10.3897/zookeys.1062.72531)
Supplement: XML Treatment for Myrmarachne liui [file zookeys.1062.72531-treatment10.xml]

<!DOCTYPE tp:taxon-treatment
  PUBLIC "-//TaxonX//DTD Taxonomic Treatment Publishing DTD v0 20100105//EN" "tax-treatment-NSO.dtd">
<tp:taxon-treatment xmlns:tp="http://www.plazi.org/taxpub"><tp:treatment-meta><kwd-group><label>Taxon classification</label><kwd><named-content xmlns:xlink="http://www.w3.org/1999/xlink" content-type="kingdom">Animalia</named-content></kwd><kwd><named-content xmlns:xlink="http://www.w3.org/1999/xlink" content-type="order">Araneae</named-content></kwd><kwd><named-content xmlns:xlink="http://www.w3.org/1999/xlink" content-type="family">Salticidae</named-content></kwd></kwd-group><mixed-citation publication-type="journal"><person-group><name><surname>Wang</surname><given-names>Cheng</given-names></name><name><surname>Li</surname><given-names>Shuqiang</given-names></name></person-group><article-title>On ten species of jumping spiders from Xishuangbanna, China (<tp:taxon-name><tp:taxon-name-part taxon-name-part-type="order">Araneae</tp:taxon-name-part></tp:taxon-name>, <tp:taxon-name><tp:taxon-name-part taxon-name-part-type="family">Salticidae</tp:taxon-name-part></tp:taxon-name>)</article-title><source>Zookeys</source><day>14</day><month>10</month><year>2021</year><volume>1062</volume><fpage>123</fpage><lpage>155</lpage><pub-id pub-id-type="doi">10.3897/zookeys.1062.72531</pub-id></mixed-citation></tp:treatment-meta><tp:nomenclature><tp:taxon-name>
              <object-id xmlns:xlink="http://www.w3.org/1999/xlink" content-type="arpha" xlink:type="simple">E1F4A94F-0121-51DB-973A-BBE15873D9C6</object-id>
              <tp:taxon-name-part taxon-name-part-type="genus" reg="Myrmarachne">Myrmarachne</tp:taxon-name-part>
              <tp:taxon-name-part taxon-name-part-type="species" reg="liui">liui</tp:taxon-name-part>
              <object-id xmlns:xlink="http://www.w3.org/1999/xlink" content-type="zoobank" xlink:type="simple">http://zoobank.org/7E4DE420-AC1F-4D5E-9E9E-9DD8B6258477</object-id>
            </tp:taxon-name><tp:taxon-status xmlns:xlink="http://www.w3.org/1999/xlink" xlink:type="simple">sp. nov.</tp:taxon-status><xref ref-type="fig" rid="F8">Figs 8</xref><xref ref-type="fig" rid="F9">, 9</xref></tp:nomenclature><tp:treatment-sec sec-type="type material" id="SECID0EIRAG"><title>Type material.</title><p><bold><italic>Holotype</italic></bold> ♂ (<named-content xmlns:xlink="http://www.w3.org/1999/xlink" content-type="dwc:institutional_code" xlink:type="simple">IZCAS</named-content>-Ar42599), China: Yunnan: Xishuangbanna, Mengla County, Menglun Town, <named-content xmlns:xlink="http://www.w3.org/1999/xlink" content-type="dwc:institutional_code" xlink:type="simple">XTBG</named-content>, tropical rainforest (<named-content xmlns:xlink="http://www.w3.org/1999/xlink" content-type="dwc:verbatimCoordinates" xlink:type="simple"><named-content content-type="geo-json" specific-use="{&#34;type&#34;:&#34;Point&#34;,&#34;coordinates&#34;:[101.270167,21.920000]}" id="NCID0EASAG" xlink:type="simple">21°55.20'N, 101°16.21'E</named-content></named-content>, ca. 550 m), 07.viii.2018, C. Wang leg. <bold><italic>Paratypes</italic></bold> 1♀ (<named-content xmlns:xlink="http://www.w3.org/1999/xlink" content-type="dwc:institutional_code" xlink:type="simple">IZCAS</named-content>-Ar42600), same data as holotype; 4♀1♂ (<named-content xmlns:xlink="http://www.w3.org/1999/xlink" content-type="dwc:institutional_code" xlink:type="simple">IZCAS</named-content>-Ar42601–42605), site #3 of garbage dump off G213 roadside (<named-content xmlns:xlink="http://www.w3.org/1999/xlink" content-type="dwc:verbatimCoordinates" xlink:type="simple"><named-content content-type="geo-json" specific-use="{&#34;type&#34;:&#34;Point&#34;,&#34;coordinates&#34;:[101.279833,21.905667]}" id="NCID0EVSAG" xlink:type="simple">21°54.34'N, 101°16.79'E</named-content></named-content>, ca. 620 m), 2.v.2019, Y. Tong leg.; 5♀2♂ (<named-content xmlns:xlink="http://www.w3.org/1999/xlink" content-type="dwc:institutional_code" xlink:type="simple">IZCAS</named-content>-Ar42606–42612), site #3 of garbage dump off G213 roadside (<named-content xmlns:xlink="http://www.w3.org/1999/xlink" content-type="dwc:verbatimCoordinates" xlink:type="simple"><named-content content-type="geo-json" specific-use="{&#34;type&#34;:&#34;Point&#34;,&#34;coordinates&#34;:[101.266833,21.898667]}" id="NCID0ECTAG" xlink:type="simple">21°53.92'N, 101°16.01'E</named-content></named-content>, ca. 560 m), 3.v.2019, Y. Tong leg.; 2♂ (<named-content xmlns:xlink="http://www.w3.org/1999/xlink" content-type="dwc:institutional_code" xlink:type="simple">IZCAS</named-content>-Ar42613–42614), site #6 of garbage dump off G213 roadside (<named-content xmlns:xlink="http://www.w3.org/1999/xlink" content-type="dwc:verbatimCoordinates" xlink:type="simple"><named-content content-type="geo-json" specific-use="{&#34;type&#34;:&#34;Point&#34;,&#34;coordinates&#34;:[101.279833,21.905500]}" id="NCID0EPTAG" xlink:type="simple">21°54.33'N, 101°16.79'E</named-content></named-content>, ca. 620 m), 7.v.2019, Y. Tong leg.</p></tp:treatment-sec><tp:treatment-sec sec-type="etymology" id="SECID0EUTAG"><title>Etymology.</title><p>The specific name is a patronym in honor of Mr. Hong Liu (Tongren, China), one of the collectors of the new species; noun (name) in genitive case.</p></tp:treatment-sec><tp:treatment-sec sec-type="diagnosis" id="SECID0EZTAG"><title>Diagnosis.</title><p>The male of <italic><tp:taxon-name><tp:taxon-name-part taxon-name-part-type="genus" reg="Myrmarachne">Myrmarachne</tp:taxon-name-part><tp:taxon-name-part taxon-name-part-type="species" reg="liui">liui</tp:taxon-name-part></tp:taxon-name></italic> sp. nov. closely resembles that of <italic><tp:taxon-name><tp:taxon-name-part taxon-name-part-type="genus" reg="Marengo">M.</tp:taxon-name-part><tp:taxon-name-part taxon-name-part-type="species" reg="cornuta">cornuta</tp:taxon-name-part></tp:taxon-name></italic> Badcock, 1918 in having a similar habitus and palpal structure, but it differs by the following: 1) the second embolic coil is almost 2/3 the bulb width (Fig. <xref ref-type="fig" rid="F8">8B</xref>) vs. almost 4/5 the bulb width in <italic><tp:taxon-name><tp:taxon-name-part taxon-name-part-type="genus" reg="Marengo">M.</tp:taxon-name-part><tp:taxon-name-part taxon-name-part-type="species" reg="cornuta">cornuta</tp:taxon-name-part></tp:taxon-name></italic> (<xref ref-type="bibr" rid="B4">Edmunds and Prószyński 2003</xref>: fig. 33); 2) the retrolateral tibial apophysis is directed anteriorly in retrolateral view (Fig. <xref ref-type="fig" rid="F8">8B</xref>) vs. directed towards the bulb in <italic><tp:taxon-name><tp:taxon-name-part taxon-name-part-type="genus" reg="Marengo">M.</tp:taxon-name-part><tp:taxon-name-part taxon-name-part-type="species" reg="cornuta">cornuta</tp:taxon-name-part></tp:taxon-name></italic> (<xref ref-type="bibr" rid="B4">Edmunds and Prószyński 2003</xref>: fig. 35). The male is also similar to <italic><tp:taxon-name><tp:taxon-name-part taxon-name-part-type="genus" reg="Marengo">M.</tp:taxon-name-part><tp:taxon-name-part taxon-name-part-type="species" reg="contracta">contracta</tp:taxon-name-part></tp:taxon-name></italic> (Karsch, 1880) in habitus and palpal structure, but it can be easily distinguished from the latter by having a large, truncated first apical promarginal cheliceral tooth (Fig. <xref ref-type="fig" rid="F9">9C, E, G</xref>) vs. absent in <italic><tp:taxon-name><tp:taxon-name-part taxon-name-part-type="genus" reg="Marengo">M.</tp:taxon-name-part><tp:taxon-name-part taxon-name-part-type="species" reg="contracta">contracta</tp:taxon-name-part></tp:taxon-name></italic> (<xref ref-type="bibr" rid="B5">Edwards and Benjamin 2009</xref>: fig. 1D, H). The female of this new species is similar to <italic><tp:taxon-name><tp:taxon-name-part taxon-name-part-type="genus" reg="Marengo">M.</tp:taxon-name-part><tp:taxon-name-part taxon-name-part-type="species" reg="jianfenglin">jianfenglin</tp:taxon-name-part></tp:taxon-name></italic> Barrion, Barrion-Dupo &amp; Heong, 2013 but differs by: 1) the epigynal hoods separate from each other by half their minimum width (Fig. <xref ref-type="fig" rid="F9">9A</xref>) vs. fused in <italic><tp:taxon-name><tp:taxon-name-part taxon-name-part-type="genus" reg="Marengo">M.</tp:taxon-name-part><tp:taxon-name-part taxon-name-part-type="species" reg="jianfenglin">jianfenglin</tp:taxon-name-part></tp:taxon-name></italic> (<xref ref-type="bibr" rid="B2">Barrion et al. 2013</xref>: fig. 25D); 2) the chelicerae, with seven promarginal and nine retromarginal teeth (Fig. <xref ref-type="fig" rid="F9">9H</xref>) vs. four promarginal and eight retromarginal teeth in <italic><tp:taxon-name><tp:taxon-name-part taxon-name-part-type="genus" reg="Marengo">M.</tp:taxon-name-part><tp:taxon-name-part taxon-name-part-type="species" reg="jianfenglin">jianfenglin</tp:taxon-name-part></tp:taxon-name></italic> (<xref ref-type="bibr" rid="B2">Barrion et al. 2013</xref>: fig. 25B).</p><fig id="F8" position="float" orientation="portrait"><object-id xmlns:xlink="http://www.w3.org/1999/xlink" content-type="doi" xlink:type="simple">10.3897/zookeys.1062.72531.figure8</object-id><object-id xmlns:xlink="http://www.w3.org/1999/xlink" content-type="arpha" xlink:type="simple">00F66467-A34C-5973-9C1F-5C3E421C6043</object-id><label>Figure 8.</label><caption><p>Male palp of <italic><tp:taxon-name><tp:taxon-name-part taxon-name-part-type="genus" reg="Myrmarachne">Myrmarachne</tp:taxon-name-part><tp:taxon-name-part taxon-name-part-type="species" reg="liui">liui</tp:taxon-name-part></tp:taxon-name></italic> sp. nov., holotype <bold>A</bold> prolateral <bold>B</bold> ventral <bold>C</bold> retrolateral. Scale bars: 0.1.</p></caption><graphic xmlns:xlink="http://www.w3.org/1999/xlink" xlink:href="zookeys-1062-123-g008.jpg" position="float" orientation="portrait" xlink:type="simple" id="oo_599298.jpg"><uri content-type="original_file" xlink:type="simple">https://binary.pensoft.net/fig/599298</uri></graphic></fig><fig id="F9" position="float" orientation="portrait"><object-id xmlns:xlink="http://www.w3.org/1999/xlink" content-type="doi" xlink:type="simple">10.3897/zookeys.1062.72531.figure9</object-id><object-id xmlns:xlink="http://www.w3.org/1999/xlink" content-type="arpha" xlink:type="simple">DCBAF304-A7F8-5065-8077-9C7E4289E396</object-id><label>Figure 9.</label><caption><p>Female paratype and male holotype of <italic><tp:taxon-name><tp:taxon-name-part taxon-name-part-type="genus" reg="Myrmarachne">Myrmarachne</tp:taxon-name-part><tp:taxon-name-part taxon-name-part-type="species" reg="liui">liui</tp:taxon-name-part></tp:taxon-name></italic> sp. nov. <bold>A</bold> epigyne, ventral <bold>B</bold> vulva, dorsal <bold>C</bold> holotype habitus, dorsal <bold>D</bold> lateral <bold>E</bold> ventral <bold>F</bold> female paratype habitus, dorsal <bold>G</bold> holotype left chelicera, posterior <bold>H</bold> female paratype left chelicera, posterior. Scale bars: 0.1 (<bold>A, B, H</bold>); 1.0 (<bold>C–F</bold>); 0.5 (<bold>G</bold>).</p></caption><graphic xmlns:xlink="http://www.w3.org/1999/xlink" xlink:href="zookeys-1062-123-g009.jpg" position="float" orientation="portrait" xlink:type="simple" id="oo_599299.jpg"><uri content-type="original_file" xlink:type="simple">https://binary.pensoft.net/fig/599299</uri></graphic></fig></tp:treatment-sec><tp:treatment-sec sec-type="description" id="SECID0EW1AG"><title>Description.</title><p><bold>Male</bold> (Figs <xref ref-type="fig" rid="F8">8</xref>, <xref ref-type="fig" rid="F9">9C–E, G</xref>). Total length 6.84. Carapace 2.41 long, 1.29 wide. Abdomen 3.15 long, 0.85 wide. Clypeus 0.07 high. Eye sizes and inter-distances: <abbrev xmlns:xlink="http://www.w3.org/1999/xlink" xlink:title="anterior median eye" id="ABBRID0EG2AG" xlink:type="simple">AME</abbrev> 0.41, <abbrev xmlns:xlink="http://www.w3.org/1999/xlink" xlink:title="anterior lateral eye" id="ABBRID0EK2AG" xlink:type="simple">ALE</abbrev> 0.24, <abbrev xmlns:xlink="http://www.w3.org/1999/xlink" xlink:title="posterior lateral eye" id="ABBRID0EO2AG" xlink:type="simple">PLE</abbrev> 0.22, <abbrev xmlns:xlink="http://www.w3.org/1999/xlink" xlink:title="anterior eyes row width" id="ABBRID0ES2AG" xlink:type="simple">AERW</abbrev> 1.22, <abbrev xmlns:xlink="http://www.w3.org/1999/xlink" xlink:title="posterior eye row width" id="ABBRID0EW2AG" xlink:type="simple">PERW</abbrev> 1.24, <abbrev xmlns:xlink="http://www.w3.org/1999/xlink" xlink:title="eye field length" id="ABBRID0E12AG" xlink:type="simple">EFL</abbrev> 0.92. Legs: I 3.77 (1.18, 1.63, 0.63, 0.33), II 2.98 (0.95, 1.15, 0.55, 0.33), III 3.29 (1.01, 1.15, 0.78, 0.35), IV 4.73 (1.45, 1.80, 1.13, 0.35). Carapace dark brown, strongly constricted between cephalic and thoracic parts, with clusters of white setae at lateral margins of constriction. Chelicerae well-developed, with 7 promarginal and 8 retromarginal teeth; first apical promarginal tooth truncated, the third one longest. Pedicel almost 2/5 abdomen length. Endites yellow-brown to dark brown. Labium colored as endites. Sternum dark, narrow, more than 3 times longer than wide. Legs I, II off-yellow, except metatarsi and tarsi red-brown, with dark brown femoral stripes laterally; legs III and IV off-yellow to dark brown. Abdomen elongated, constricted anteromedially; dorsum dark brown, with indistinct markings medially; venter slightly paler than dorsum.</p><p>Palp (Fig. <xref ref-type="fig" rid="F8">8A–C</xref>): femur about 3 times longer than wide; tibia longer than wide, with a sub-square flange and a sclerotized retrolateral apophysis curved and twisted into a pointed tip in retrolateral view; cymbium almost 1.5 times longer than wide in ventral view, and with an apical spine; bulb almost round, with tapered, S-shaped sperm duct; embolus coiled, tapered, with 2 circles.</p><p><bold>Female</bold> (Fig. <xref ref-type="fig" rid="F9">9A, B, F, H</xref>). Total length 7.22. Carapace 2.70 long, 1.15 wide. Abdomen 2.78 long, 0.93 wide. Clypeus 0.07 high. Eye sizes and inter-distances: <abbrev xmlns:xlink="http://www.w3.org/1999/xlink" xlink:title="anterior median eye" id="ABBRID0EM3AG" xlink:type="simple">AME</abbrev> 0.40, <abbrev xmlns:xlink="http://www.w3.org/1999/xlink" xlink:title="anterior lateral eye" id="ABBRID0EQ3AG" xlink:type="simple">ALE</abbrev> 0.20, <abbrev xmlns:xlink="http://www.w3.org/1999/xlink" xlink:title="posterior lateral eye" id="ABBRID0EU3AG" xlink:type="simple">PLE</abbrev> 0.20, <abbrev xmlns:xlink="http://www.w3.org/1999/xlink" xlink:title="anterior eyes row width" id="ABBRID0EY3AG" xlink:type="simple">AERW</abbrev> 1.12, <abbrev xmlns:xlink="http://www.w3.org/1999/xlink" xlink:title="posterior eye row width" id="ABBRID0E33AG" xlink:type="simple">PERW</abbrev> 1.20, <abbrev xmlns:xlink="http://www.w3.org/1999/xlink" xlink:title="eye field length" id="ABBRID0EA4AG" xlink:type="simple">EFL</abbrev> 0.88. Legs: I 3.19 (1.03, 1.33, 0.50, 0.33), II 2.76 (0.90, 1.08, 0.45, 0.33), III 3.24 (1.01, 1.13, 0.75, 0.35), IV 4.90 (1.50, 1.88, 1.12, 0.40). Habitus similar to that of male except chelicerae less developed, with 9 retromarginal teeth.</p><p>Epigyne (Fig. <xref ref-type="fig" rid="F9">9A, B</xref>): longer than wide, with pair of bell-shaped posterior hoods separated from each other by about 1/2 their minimum width; atrium almost trapeziform, with pair of arc-shaped lateral ridges; copulatory openings slit-shaped, located anteromedially on atrium; copulatory ducts membranous at origin, leading to a sclerotized part, slightly curved at base, then extending anteriorly along longitudinal axis, twisted into 2 loops, connected to oval spermathecae; fertilization ducts originate from posterior portion of spermathecae, lamellar.</p></tp:treatment-sec><tp:treatment-sec sec-type="distribution" id="SECID0EK4AG"><title>Distribution.</title><p>Known only from the type locality in Yunnan, China.</p></tp:treatment-sec><ref-list><ref id="B4"><mixed-citation xmlns:xlink="http://www.w3.org/1999/xlink" xlink:type="simple"><person-group><name name-style="western"><surname>Edmunds</surname><given-names>M</given-names></name><name name-style="western"><surname>Prószyński</surname><given-names>J</given-names></name></person-group> (<year>2003</year>) <article-title>On a collection of <italic><tp:taxon-name><tp:taxon-name-part taxon-name-part-type="genus">Myrmarachne</tp:taxon-name-part></tp:taxon-name></italic> spiders (<tp:taxon-name><tp:taxon-name-part taxon-name-part-type="order">Araneae</tp:taxon-name-part></tp:taxon-name>: <tp:taxon-name><tp:taxon-name-part taxon-name-part-type="family">Salticidae</tp:taxon-name-part></tp:taxon-name>) from peninsular Malaya.</article-title><source>Bulletin of the British Arachnological Society</source><volume>12</volume>: <fpage>297</fpage>–<lpage>323</lpage>.</mixed-citation></ref><ref id="B5"><mixed-citation xmlns:xlink="http://www.w3.org/1999/xlink" xlink:type="simple"><person-group><name name-style="western"><surname>Edwards</surname><given-names>GB</given-names></name><name name-style="western"><surname>Benjamin</surname><given-names>SP</given-names></name></person-group> (<year>2009</year>) <article-title>A first look at the phylogeny of the <tp:taxon-name><tp:taxon-name-part taxon-name-part-type="subfamily">Myrmarachninae</tp:taxon-name-part></tp:taxon-name>, with rediscovery and redescription of the type species of <italic><tp:taxon-name><tp:taxon-name-part taxon-name-part-type="genus">Myrmarachne</tp:taxon-name-part></tp:taxon-name></italic> (<tp:taxon-name><tp:taxon-name-part taxon-name-part-type="order">Araneae</tp:taxon-name-part></tp:taxon-name>: <tp:taxon-name><tp:taxon-name-part taxon-name-part-type="family">Salticidae</tp:taxon-name-part></tp:taxon-name>).</article-title><source>Zootaxa</source><volume>2309</volume>: <fpage>1</fpage>–<lpage>29</lpage>. <ext-link xlink:type="simple" ext-link-type="doi" xlink:href="10.11646/zootaxa.2309.1.1">https://doi.org/10.11646/zootaxa.2309.1.1</ext-link></mixed-citation></ref><ref id="B2"><mixed-citation xmlns:xlink="http://www.w3.org/1999/xlink" xlink:type="simple"><person-group><name name-style="western"><surname>Barrion</surname><given-names>AT</given-names></name><name name-style="western"><surname>Barrion-Dupo</surname><given-names>ALA</given-names></name><name name-style="western"><surname>Catindig</surname><given-names>JLA</given-names></name><name name-style="western"><surname>Villareal</surname><given-names>MO</given-names></name><name name-style="western"><surname>Cai</surname><given-names>D</given-names></name><name name-style="western"><surname>Yuan</surname><given-names>QH</given-names></name><name name-style="western"><surname>Heong</surname><given-names>KL</given-names></name></person-group> (<year>2013</year>) <article-title>New species of spiders (<tp:taxon-name><tp:taxon-name-part taxon-name-part-type="order">Araneae</tp:taxon-name-part></tp:taxon-name>) from Hainan Island, China.</article-title><source>UPLB Museum Publications in Natural History</source><volume>3</volume>: <fpage>1</fpage>–<lpage>103</lpage>. <ext-link xlink:type="simple" ext-link-type="doi" xlink:href="10.5281/zenodo.269136">https://doi.org/10.5281/zenodo.269136</ext-link></mixed-citation></ref></ref-list></tp:taxon-treatment>
