# Supplementary material for: On ten species of jumping spiders from Xishuangbanna, China (Araneae, Salticidae)
Source: Zookeys. 2021 Oct 14;1062:123–55. doi: 10.3897/zookeys.1062.72531 (PMC8530996; doi:10.3897/zookeys.1062.72531)
Supplement: XML Treatment for Nandicius proszynskii [file zookeys.1062.72531-treatment12.xml]

<!DOCTYPE tp:taxon-treatment
  PUBLIC "-//TaxonX//DTD Taxonomic Treatment Publishing DTD v0 20100105//EN" "tax-treatment-NSO.dtd">
<tp:taxon-treatment xmlns:tp="http://www.plazi.org/taxpub"><tp:treatment-meta><kwd-group><label>Taxon classification</label><kwd><named-content xmlns:xlink="http://www.w3.org/1999/xlink" content-type="kingdom">Animalia</named-content></kwd><kwd><named-content xmlns:xlink="http://www.w3.org/1999/xlink" content-type="order">Araneae</named-content></kwd><kwd><named-content xmlns:xlink="http://www.w3.org/1999/xlink" content-type="family">Salticidae</named-content></kwd></kwd-group><mixed-citation publication-type="journal"><person-group><name><surname>Wang</surname><given-names>Cheng</given-names></name><name><surname>Li</surname><given-names>Shuqiang</given-names></name></person-group><article-title>On ten species of jumping spiders from Xishuangbanna, China (<tp:taxon-name><tp:taxon-name-part taxon-name-part-type="order">Araneae</tp:taxon-name-part></tp:taxon-name>, <tp:taxon-name><tp:taxon-name-part taxon-name-part-type="family">Salticidae</tp:taxon-name-part></tp:taxon-name>)</article-title><source>Zookeys</source><day>14</day><month>10</month><year>2021</year><volume>1062</volume><fpage>123</fpage><lpage>155</lpage><pub-id pub-id-type="doi">10.3897/zookeys.1062.72531</pub-id></mixed-citation></tp:treatment-meta><tp:nomenclature><tp:taxon-name>
              <object-id xmlns:xlink="http://www.w3.org/1999/xlink" content-type="arpha" xlink:type="simple">80F36DCA-A969-590E-B809-366B9CDA3385</object-id>
              <tp:taxon-name-part taxon-name-part-type="genus" reg="Nandicius">Nandicius</tp:taxon-name-part>
              <tp:taxon-name-part taxon-name-part-type="species" reg="proszynskii">proszynskii</tp:taxon-name-part>
              <object-id xmlns:xlink="http://www.w3.org/1999/xlink" content-type="zoobank" xlink:type="simple">http://zoobank.org/B828C473-DAD5-4F74-A04C-18594EFBA2C7</object-id>
            </tp:taxon-name><tp:taxon-status xmlns:xlink="http://www.w3.org/1999/xlink" xlink:type="simple">sp. nov.</tp:taxon-status><xref ref-type="fig" rid="F10">Figs 10</xref><xref ref-type="fig" rid="F11">, 11</xref></tp:nomenclature><tp:treatment-sec sec-type="type material" id="SECID0EQABG"><title>Type material.</title><p><bold><italic>Holotype</italic></bold> ♂ (<named-content xmlns:xlink="http://www.w3.org/1999/xlink" content-type="dwc:institutional_code" xlink:type="simple">IZCAS</named-content>-Ar42615), China: Yunnan: Xishuangbanna, Mengla County, Menglun Town, <named-content xmlns:xlink="http://www.w3.org/1999/xlink" content-type="dwc:institutional_code" xlink:type="simple">XTBG</named-content>, Grove (<named-content xmlns:xlink="http://www.w3.org/1999/xlink" content-type="dwc:verbatimCoordinates" xlink:type="simple"><named-content content-type="geo-json" specific-use="{&#34;type&#34;:&#34;Point&#34;,&#34;coordinates&#34;:[101.274667,21.897333]}" id="NCID0EIBBG" xlink:type="simple">21°53.84'N, 101°16.48'E</named-content></named-content>, ca. 550 m), 10.v.2019, H. Yu leg. <bold><italic>Paratype</italic></bold> 1♂ (<named-content xmlns:xlink="http://www.w3.org/1999/xlink" content-type="dwc:institutional_code" xlink:type="simple">IZCAS</named-content>-Ar42616), same data as holotype.</p></tp:treatment-sec><tp:treatment-sec sec-type="etymology" id="SECID0EVBBG"><title>Etymology.</title><p>The species name is a patronym in honor of Prof. Jerzy Prószyński (Warsaw, Poland), who has made significant contributions to the taxonomy of salticid spiders; noun (name) in genitive case.</p></tp:treatment-sec><tp:treatment-sec sec-type="diagnosis" id="SECID0E1BBG"><title>Diagnosis.</title><p><italic><tp:taxon-name><tp:taxon-name-part taxon-name-part-type="genus" reg="Nandicius">Nandicius</tp:taxon-name-part><tp:taxon-name-part taxon-name-part-type="species" reg="proszynskii">proszynskii</tp:taxon-name-part></tp:taxon-name></italic> sp. nov. can be easily distinguished from any congeners by the presence of a disto-retrolateral femoral apophysis and a short retrolateral tibial apophysis, which is shorter than the dorsal tibial apophysis vs. lacking a femoral apophysis and with a retrolateral tibial apophysis longer than the dorsal tibial apophysis.</p></tp:treatment-sec><tp:treatment-sec sec-type="description" id="SECID0ELCBG"><title>Description.</title><p><bold>Male</bold> (Figs <xref ref-type="fig" rid="F10">10</xref>, <xref ref-type="fig" rid="F11">11</xref>). Total length 2.75. Carapace 1.46 long, 0.98 wide. Abdomen 1.44 long, 0.83 wide. Clypeus 0.01 high. Eye sizes and inter-distances: <abbrev xmlns:xlink="http://www.w3.org/1999/xlink" xlink:title="anterior median eye" id="ABBRID0E2CBG" xlink:type="simple">AME</abbrev> 0.24, <abbrev xmlns:xlink="http://www.w3.org/1999/xlink" xlink:title="anterior lateral eye" id="ABBRID0E6CBG" xlink:type="simple">ALE</abbrev> 0.14, <abbrev xmlns:xlink="http://www.w3.org/1999/xlink" xlink:title="posterior lateral eye" id="ABBRID0EDDBG" xlink:type="simple">PLE</abbrev> 0.13, <abbrev xmlns:xlink="http://www.w3.org/1999/xlink" xlink:title="anterior eyes row width" id="ABBRID0EHDBG" xlink:type="simple">AERW</abbrev> 0.76, <abbrev xmlns:xlink="http://www.w3.org/1999/xlink" xlink:title="posterior eye row width" id="ABBRID0ELDBG" xlink:type="simple">PERW</abbrev> 0.82, <abbrev xmlns:xlink="http://www.w3.org/1999/xlink" xlink:title="eye field length" id="ABBRID0EPDBG" xlink:type="simple">EFL</abbrev> 0.63. Legs: I 2.09 (0.63, 0.85, 0.37, 0.24); II 1.61 (0.51, 0.59, 0.27, 0.24); III 1.71 (0.54, 0.59, 0.34, 0.24); IV 2.24 (0.76, 0.83, 0.41, 0.24). Carapace yellow to dark brown, slightly narrowed anteromedially, covered by dense, white and brown setae. Fovea indistinct. Chelicerae yellow, with 1 retromarginal tooth and 2 promarginal teeth. Endites yellow to pale brown. Labium dark brown, linguiform. Sternum yellow, mingled with green-brown, with white setae. Legs pale yellow to yellow except femora I dark brown. Abdomen elongated, dorsum pale yellow laterally, with an irregular, longitudinal, green-brown stripe over entire surface; venter pale yellow laterally, brown medially, with pair of dotted lines.</p><fig id="F10" position="float" orientation="portrait"><object-id xmlns:xlink="http://www.w3.org/1999/xlink" content-type="doi" xlink:type="simple">10.3897/zookeys.1062.72531.figure10</object-id><object-id xmlns:xlink="http://www.w3.org/1999/xlink" content-type="arpha" xlink:type="simple">C228ED29-3311-5677-9DE6-3093EC891A58</object-id><label>Figure 10.</label><caption><p>Male palp of <italic><tp:taxon-name><tp:taxon-name-part taxon-name-part-type="genus" reg="Nandicius">Nandicius</tp:taxon-name-part><tp:taxon-name-part taxon-name-part-type="species" reg="proszynskii">proszynskii</tp:taxon-name-part></tp:taxon-name></italic> sp. nov., holotype <bold>A</bold> prolateral <bold>B</bold> retrolateral <bold>C</bold> ventral <bold>D</bold> dorsal. Scale bars: 0.1.</p></caption><graphic xmlns:xlink="http://www.w3.org/1999/xlink" xlink:href="zookeys-1062-123-g010.jpg" position="float" orientation="portrait" xlink:type="simple" id="oo_599300.jpg"><uri content-type="original_file" xlink:type="simple">https://binary.pensoft.net/fig/599300</uri></graphic></fig><fig id="F11" position="float" orientation="portrait"><object-id xmlns:xlink="http://www.w3.org/1999/xlink" content-type="doi" xlink:type="simple">10.3897/zookeys.1062.72531.figure11</object-id><object-id xmlns:xlink="http://www.w3.org/1999/xlink" content-type="arpha" xlink:type="simple">9E79601F-8C58-52B7-9F50-0C018649C813</object-id><label>Figure 11.</label><caption><p><italic><tp:taxon-name><tp:taxon-name-part taxon-name-part-type="genus" reg="Nandicius">Nandicius</tp:taxon-name-part><tp:taxon-name-part taxon-name-part-type="species" reg="proszynskii">proszynskii</tp:taxon-name-part></tp:taxon-name></italic> sp. nov., holotype <bold>A</bold> habitus, dorsal <bold>B</bold> lateral <bold>C</bold> ventral <bold>D</bold> carapace, frontal <bold>E</bold> left chelicera, posterior. Scale bars: 0.5 (<bold>A–C</bold>); 0.2 (<bold>D</bold>); 0.1 (<bold>E</bold>).</p></caption><graphic xmlns:xlink="http://www.w3.org/1999/xlink" xlink:href="zookeys-1062-123-g011.jpg" position="float" orientation="portrait" xlink:type="simple" id="oo_599301.jpg"><uri content-type="original_file" xlink:type="simple">https://binary.pensoft.net/fig/599301</uri></graphic></fig><p>Palp (Fig. <xref ref-type="fig" rid="F10">10A–D</xref>): femur about 2.5 times longer than wide, with digitiform disto-retrolateral apophysis; tibia wider than long, with short, blunt retrolateral apophysis, and a lobe-shaped dorsal apophysis; cymbium about 1.8 times longer than wide in ventral view, with a swollen baso-retrolateral process; bulb inflated, with a flat, disto-retrolateral tegular bump; embolus sclerotized, originating at ~11 o’clock position of bulb, tapered, slightly curved to a pointed tip, directed retrolaterally.</p><p><bold>Female.</bold> Unknown.</p></tp:treatment-sec><tp:treatment-sec sec-type="distribution" id="SECID0EFGBG"><title>Distribution.</title><p>Known only from the type locality in Yunnan, China.</p></tp:treatment-sec></tp:taxon-treatment>
