# Supplementary material for: On ten species of jumping spiders from Xishuangbanna, China (Araneae, Salticidae)
Source: Zookeys. 2021 Oct 14;1062:123–55. doi: 10.3897/zookeys.1062.72531 (PMC8530996; doi:10.3897/zookeys.1062.72531)
Supplement: XML Treatment for Phintelloides pengi [file zookeys.1062.72531-treatment14.xml]

<!DOCTYPE tp:taxon-treatment
  PUBLIC "-//TaxonX//DTD Taxonomic Treatment Publishing DTD v0 20100105//EN" "tax-treatment-NSO.dtd">
<tp:taxon-treatment xmlns:tp="http://www.plazi.org/taxpub"><tp:treatment-meta><kwd-group><label>Taxon classification</label><kwd><named-content xmlns:xlink="http://www.w3.org/1999/xlink" content-type="kingdom">Animalia</named-content></kwd><kwd><named-content xmlns:xlink="http://www.w3.org/1999/xlink" content-type="order">Araneae</named-content></kwd><kwd><named-content xmlns:xlink="http://www.w3.org/1999/xlink" content-type="family">Salticidae</named-content></kwd></kwd-group><mixed-citation publication-type="journal"><person-group><name><surname>Wang</surname><given-names>Cheng</given-names></name><name><surname>Li</surname><given-names>Shuqiang</given-names></name></person-group><article-title>On ten species of jumping spiders from Xishuangbanna, China (<tp:taxon-name><tp:taxon-name-part taxon-name-part-type="order">Araneae</tp:taxon-name-part></tp:taxon-name>, <tp:taxon-name><tp:taxon-name-part taxon-name-part-type="family">Salticidae</tp:taxon-name-part></tp:taxon-name>)</article-title><source>Zookeys</source><day>14</day><month>10</month><year>2021</year><volume>1062</volume><fpage>123</fpage><lpage>155</lpage><pub-id pub-id-type="doi">10.3897/zookeys.1062.72531</pub-id></mixed-citation></tp:treatment-meta><tp:nomenclature><tp:taxon-name>
              <object-id xmlns:xlink="http://www.w3.org/1999/xlink" content-type="arpha" xlink:type="simple">89FAA543-5A5A-53CF-BD22-8B8826706ADB</object-id>
              <tp:taxon-name-part taxon-name-part-type="genus" reg="Phintelloides">Phintelloides</tp:taxon-name-part>
              <tp:taxon-name-part taxon-name-part-type="species" reg="pengi">pengi</tp:taxon-name-part>
              <object-id xmlns:xlink="http://www.w3.org/1999/xlink" content-type="zoobank" xlink:type="simple">http://zoobank.org/DC8905E5-825B-4502-9695-C19E5027BAEF</object-id>
            </tp:taxon-name><tp:taxon-status xmlns:xlink="http://www.w3.org/1999/xlink" xlink:type="simple">sp. nov.</tp:taxon-status><xref ref-type="fig" rid="F12">Figs 12</xref><xref ref-type="fig" rid="F13">, 13</xref></tp:nomenclature><tp:treatment-sec sec-type="type material" id="SECID0ELJBG"><title>Type material.</title><p><bold><italic>Holotype</italic></bold> ♂ (<named-content xmlns:xlink="http://www.w3.org/1999/xlink" content-type="dwc:institutional_code" xlink:type="simple">IZCAS</named-content>-Ar42617), China: Yunnan: Xishuangbanna, Mengla County, Menglun Town, site #5 of garbage dump off G213 roadside (<named-content xmlns:xlink="http://www.w3.org/1999/xlink" content-type="dwc:verbatimCoordinates" xlink:type="simple"><named-content content-type="geo-json" specific-use="{&#34;type&#34;:&#34;Point&#34;,&#34;coordinates&#34;:[101.278333,21.906167]}" id="NCID0E5JBG" xlink:type="simple">21°54.37'N, 101°16.70'E</named-content></named-content>, ca. 620 m), 6.v.2019. Y. Tong leg. <bold><italic>Paratypes</italic></bold> 1♀ (<named-content xmlns:xlink="http://www.w3.org/1999/xlink" content-type="dwc:institutional_code" xlink:type="simple">IZCAS</named-content>-Ar42618), garbage dump off G213 roadside (<named-content xmlns:xlink="http://www.w3.org/1999/xlink" content-type="dwc:verbatimCoordinates" xlink:type="simple"><named-content content-type="geo-json" specific-use="{&#34;type&#34;:&#34;Point&#34;,&#34;coordinates&#34;:[101.280333,21.906333]}" id="NCID0EOKBG" xlink:type="simple">21°54.38'N, 101°16.82'E</named-content></named-content>, 630 m), 23.xi.2009, G. Tang, Z. Yao leg.; 3♂ (<named-content xmlns:xlink="http://www.w3.org/1999/xlink" content-type="dwc:institutional_code" xlink:type="simple">IZCAS</named-content>-Ar42619–42621), Masuoxing Village (<named-content xmlns:xlink="http://www.w3.org/1999/xlink" content-type="dwc:verbatimCoordinates" xlink:type="simple"><named-content content-type="geo-json" specific-use="{&#34;type&#34;:&#34;Point&#34;,&#34;coordinates&#34;:[101.281667,21.900333]}" id="NCID0E2KBG" xlink:type="simple">21°54.02'N, 101°16.90'E</named-content></named-content>, ca. 560 m), 27.04.2019, Y. Tong leg.; 1♀ (<named-content xmlns:xlink="http://www.w3.org/1999/xlink" content-type="dwc:institutional_code" xlink:type="simple">IZCAS</named-content>-Ar42622), secondary tropical seasonal moist forest (<named-content xmlns:xlink="http://www.w3.org/1999/xlink" content-type="dwc:verbatimCoordinates" xlink:type="simple"><named-content content-type="geo-json" specific-use="{&#34;type&#34;:&#34;Point&#34;,&#34;coordinates&#34;:[101.282333,21.912000]}" id="NCID0EILBG" xlink:type="simple">21°54.72'N, 101°16.94'E</named-content></named-content>, ca. 660 m), 1–15.iii.2007, G. Zheng leg.</p></tp:treatment-sec><tp:treatment-sec sec-type="etymology" id="SECID0ENLBG"><title>Etymology.</title><p>The species name is a patronym in honor of Prof. Xianjin Peng (Changsha, China), who has made significant contributions to the taxonomy of Chinese salticids; noun (name) in genitive case.</p></tp:treatment-sec><tp:treatment-sec sec-type="diagnosis" id="SECID0ESLBG"><title>Diagnosis.</title><p>The new species resembles <italic><tp:taxon-name><tp:taxon-name-part taxon-name-part-type="genus" reg="Phintelloides">Phintelloides</tp:taxon-name-part><tp:taxon-name-part taxon-name-part-type="species" reg="versicolor">versicolor</tp:taxon-name-part></tp:taxon-name></italic> (C. L. Koch, 1846) and <italic><tp:taxon-name><tp:taxon-name-part taxon-name-part-type="genus" reg="Phintella">Phintella</tp:taxon-name-part><tp:taxon-name-part taxon-name-part-type="species" reg="leucaspis">leucaspis</tp:taxon-name-part></tp:taxon-name></italic> (Simon, 1903) in the copulatory organs, but it can be easily distinguished by the straight embolus (Fig. <xref ref-type="fig" rid="F12">12B</xref>) vs. curved in <italic><tp:taxon-name><tp:taxon-name-part taxon-name-part-type="genus" reg="Phintelloides">P.</tp:taxon-name-part><tp:taxon-name-part taxon-name-part-type="species" reg="versicolor">versicolor</tp:taxon-name-part></tp:taxon-name></italic> and <italic><tp:taxon-name><tp:taxon-name-part taxon-name-part-type="genus" reg="Phintella">Phintella</tp:taxon-name-part><tp:taxon-name-part taxon-name-part-type="species" reg="leucaspis">leucaspis</tp:taxon-name-part></tp:taxon-name></italic> (Żabka, 1985: figs 83, 88, 91 and Bohdanowicz and Prószyński 1987: fig. 214) and the laterally located, widely separated copulatory openings, separated from each other by more than 3 times the spermathecal width (Fig. <xref ref-type="fig" rid="F13">13A</xref>) vs. anteriorly located copulatory openings, separated slightly more than 2 times the spermathecal width in <italic><tp:taxon-name><tp:taxon-name-part taxon-name-part-type="genus" reg="Phintelloides">P.</tp:taxon-name-part><tp:taxon-name-part taxon-name-part-type="species" reg="versicolor">versicolor</tp:taxon-name-part></tp:taxon-name></italic> (Żabka, 1985: fig. 93).</p><fig id="F12" position="float" orientation="portrait"><object-id xmlns:xlink="http://www.w3.org/1999/xlink" content-type="doi" xlink:type="simple">10.3897/zookeys.1062.72531.figure12</object-id><object-id xmlns:xlink="http://www.w3.org/1999/xlink" content-type="arpha" xlink:type="simple">FAF83E94-1791-5C19-B0EB-8EC528F4E116</object-id><label>Figure 12.</label><caption><p>Male palp of <italic><tp:taxon-name><tp:taxon-name-part taxon-name-part-type="genus" reg="Phintelloides">Phintelloides</tp:taxon-name-part><tp:taxon-name-part taxon-name-part-type="species" reg="pengi">pengi</tp:taxon-name-part></tp:taxon-name></italic> sp. nov., holotype <bold>A</bold> prolateral <bold>B</bold> ventral <bold>C</bold> retrolateral. Scale bars: 0.1.</p></caption><graphic xmlns:xlink="http://www.w3.org/1999/xlink" xlink:href="zookeys-1062-123-g012.jpg" position="float" orientation="portrait" xlink:type="simple" id="oo_599302.jpg"><uri content-type="original_file" xlink:type="simple">https://binary.pensoft.net/fig/599302</uri></graphic></fig><fig id="F13" position="float" orientation="portrait"><object-id xmlns:xlink="http://www.w3.org/1999/xlink" content-type="doi" xlink:type="simple">10.3897/zookeys.1062.72531.figure13</object-id><object-id xmlns:xlink="http://www.w3.org/1999/xlink" content-type="arpha" xlink:type="simple">3A72D67F-50E5-50DA-86A7-03FAF030A2B9</object-id><label>Figure 13.</label><caption><p>Female paratype and male holotype of <italic><tp:taxon-name><tp:taxon-name-part taxon-name-part-type="genus" reg="Phintelloides">Phintelloides</tp:taxon-name-part><tp:taxon-name-part taxon-name-part-type="species" reg="pengi">pengi</tp:taxon-name-part></tp:taxon-name></italic> sp. nov. <bold>A</bold> epigyne, ventral <bold>B</bold> vulva, dorsal <bold>C</bold> holotype habitus, dorsal <bold>D</bold> ventral <bold>E</bold> female paratype habitus, dorsal <bold>F</bold> holotype carapace, frontal <bold>G</bold> holotype left chelicera, posterior. Scale bars: 0.1 (<bold>A, B, G</bold>); 0.5 (<bold>C–F</bold>).</p></caption><graphic xmlns:xlink="http://www.w3.org/1999/xlink" xlink:href="zookeys-1062-123-g013.jpg" position="float" orientation="portrait" xlink:type="simple" id="oo_599303.jpg"><uri content-type="original_file" xlink:type="simple">https://binary.pensoft.net/fig/599303</uri></graphic></fig></tp:treatment-sec><tp:treatment-sec sec-type="description" id="SECID0E6PBG"><title>Description.</title><p>Male (Figs <xref ref-type="fig" rid="F12">12</xref>, <xref ref-type="fig" rid="F13">13C, D, F, G</xref>). Total length 3.57. Carapace 1.71 long, 1.40 wide. Abdomen 1.83 long, 1.19 wide. Clypeus 0.10 high. Eye sizes and inter-distances: <abbrev xmlns:xlink="http://www.w3.org/1999/xlink" xlink:title="anterior median eye" id="ABBRID0ENQBG" xlink:type="simple">AME</abbrev> 0.42, <abbrev xmlns:xlink="http://www.w3.org/1999/xlink" xlink:title="anterior lateral eye" id="ABBRID0ERQBG" xlink:type="simple">ALE</abbrev> 0.23, <abbrev xmlns:xlink="http://www.w3.org/1999/xlink" xlink:title="posterior lateral eye" id="ABBRID0EVQBG" xlink:type="simple">PLE</abbrev> 0.22, <abbrev xmlns:xlink="http://www.w3.org/1999/xlink" xlink:title="anterior eyes row width" id="ABBRID0EZQBG" xlink:type="simple">AERW</abbrev> 1.25, <abbrev xmlns:xlink="http://www.w3.org/1999/xlink" xlink:title="posterior eye row width" id="ABBRID0E4QBG" xlink:type="simple">PERW</abbrev> 1.21, <abbrev xmlns:xlink="http://www.w3.org/1999/xlink" xlink:title="eye field length" id="ABBRID0EBRBG" xlink:type="simple">EFL</abbrev> 0.89. Legs: I 3.73 (1.15, 1.45, 0.75, 0.38), II 3.49 (1.13, 1.23, 0.75, 0.38), III 3.94 (1.25, 1.28, 0.98, 0.43), IV 4.22 (1.33, 1.45, 1.01, 0.43). Carapace dark brown, with a fan-shaped yellow area on anterior thoracic part and pair of yellow lateral bands with white scales, covered with white and yellow scales anteriorly. Fovea longitudinal, red, thin, bar shaped. Chelicerae yellow-red to dark brown, with 1 retromarginal tooth and 2 promarginal teeth. Endites dark, somewhat greenish, pale entally. Labium colored as endites. Sternum pale, with white and brown setae. Legs green-brown to dark brown except tarsi, metatarsi yellow and coxae, trochanter of legs II, III, IV pale. Abdomen sub-oval, dorsum gray-white to dark green, pale and dotted laterally, with longitudinal dark green band over entire surface medially; venter colored as dorsum, with pair of dotted lines medially.</p><p>Palp (Fig. <xref ref-type="fig" rid="F12">12A–C</xref>): femur about 2.5 times longer than wide, dark brown proximal half; tibia almost as long as wide, with tapered retrolateral tibial apophysis, broad basally, slightly curved distally, pointed apically; cymbium about 2.5 times longer than wide in ventral view, bearing white scales dorsally; bulb inflated, with digitiform baso-retrolateral tegular bump; embolus straight, longer than retrolateral tibial apophysis, originating from apical portion of bulb, tip directed towards about 12:30 o’clock in ventral view.</p><p><bold>Female</bold> (Fig. <xref ref-type="fig" rid="F13">13A, B, E</xref>) Total length 4.27. Carapace 1.77 long, 1.56 wide. Abdomen 2.26 long, 1.51 wide. Clypeus 0.11 high. Eye sizes and inter-distances: <abbrev xmlns:xlink="http://www.w3.org/1999/xlink" xlink:title="anterior median eye" id="ABBRID0ETRBG" xlink:type="simple">AME</abbrev> 0.44, <abbrev xmlns:xlink="http://www.w3.org/1999/xlink" xlink:title="anterior lateral eye" id="ABBRID0EXRBG" xlink:type="simple">ALE</abbrev> 0.26, <abbrev xmlns:xlink="http://www.w3.org/1999/xlink" xlink:title="posterior lateral eye" id="ABBRID0E2RBG" xlink:type="simple">PLE</abbrev> 0.25, <abbrev xmlns:xlink="http://www.w3.org/1999/xlink" xlink:title="anterior eyes row width" id="ABBRID0E6RBG" xlink:type="simple">AERW</abbrev> 1.42, <abbrev xmlns:xlink="http://www.w3.org/1999/xlink" xlink:title="posterior eye row width" id="ABBRID0EDSBG" xlink:type="simple">PERW</abbrev> 1.39, <abbrev xmlns:xlink="http://www.w3.org/1999/xlink" xlink:title="eye field length" id="ABBRID0EHSBG" xlink:type="simple">EFL</abbrev> 1.03. Legs: I 3.74 (1.18, 1.43, 0.73, 0.40), II 3.70 (1.15, 1.42, 0.73, 0.40), III 4.19 (1.33, 1.40, 1.01, 0.45), IV 4.71 (1.50, 1.63, 1.13, 0.45). Carapace similar to that of male except pale. Abdomen dark brown dorsally, with 3 longitudinal, pale bands anteriorly, 3 transverse, pale bands medially, irregular pale markings and dots posteriorly, pair of pale spots at terminus.</p><p>Epigyne (Fig. <xref ref-type="fig" rid="F13">13A, B</xref>) slightly wider than long; atrium large, with an arc-shaped anterior ridge; copulatory openings slit-shaped, located at lateral edges of atrial ridge, separated by almost 3 times the spermathecal width; copulatory ducts short, straight, oblique, connected to anterior edges of spermathecae, with short accessory glands at terminus; spermathecae almost oval, overlapping entally, anteriorly with tube-shaped extensions connected to lamellar fertilization ducts.</p></tp:treatment-sec><tp:treatment-sec sec-type="distribution" id="SECID0ERSBG"><title>Distribution.</title><p>Known only from the type locality in Yunnan, China.</p></tp:treatment-sec><tp:treatment-sec sec-type="comments" id="SECID0EWSBG"><title>Comments.</title><p>The male and female are considered to be the same species because they were collected from the same site without other candidates and have copulatory organs similar to <italic><tp:taxon-name><tp:taxon-name-part taxon-name-part-type="genus" reg="Phintelloides">Phintelloides</tp:taxon-name-part><tp:taxon-name-part taxon-name-part-type="species" reg="versicolor">versicolor</tp:taxon-name-part></tp:taxon-name></italic>. <italic><tp:taxon-name><tp:taxon-name-part taxon-name-part-type="genus" reg="Phintella">Phintella</tp:taxon-name-part><tp:taxon-name-part taxon-name-part-type="species" reg="leucaspis">leucaspis</tp:taxon-name-part></tp:taxon-name></italic> (Simon, 1903) shares a very similar palp with <italic><tp:taxon-name><tp:taxon-name-part taxon-name-part-type="genus" reg="Phintelloides">Phintelloides</tp:taxon-name-part><tp:taxon-name-part taxon-name-part-type="species" reg="versicolor">versicolor</tp:taxon-name-part></tp:taxon-name></italic> and the new species, thus it most likely belongs to <italic><tp:taxon-name><tp:taxon-name-part taxon-name-part-type="genus" reg="Phintelloides">Phintelloides</tp:taxon-name-part></tp:taxon-name></italic>.</p></tp:treatment-sec></tp:taxon-treatment>
