# Supplementary material for: On ten species of jumping spiders from Xishuangbanna, China (Araneae, Salticidae)
Source: Zookeys. 2021 Oct 14;1062:123–55. doi: 10.3897/zookeys.1062.72531 (PMC8530996; doi:10.3897/zookeys.1062.72531)
Supplement: XML Treatment for Poecilorchestes zhengi [file zookeys.1062.72531-treatment16.xml]

<!DOCTYPE tp:taxon-treatment
  PUBLIC "-//TaxonX//DTD Taxonomic Treatment Publishing DTD v0 20100105//EN" "tax-treatment-NSO.dtd">
<tp:taxon-treatment xmlns:tp="http://www.plazi.org/taxpub"><tp:treatment-meta><kwd-group><label>Taxon classification</label><kwd><named-content xmlns:xlink="http://www.w3.org/1999/xlink" content-type="kingdom">Animalia</named-content></kwd><kwd><named-content xmlns:xlink="http://www.w3.org/1999/xlink" content-type="order">Araneae</named-content></kwd><kwd><named-content xmlns:xlink="http://www.w3.org/1999/xlink" content-type="family">Salticidae</named-content></kwd></kwd-group><mixed-citation publication-type="journal"><person-group><name><surname>Wang</surname><given-names>Cheng</given-names></name><name><surname>Li</surname><given-names>Shuqiang</given-names></name></person-group><article-title>On ten species of jumping spiders from Xishuangbanna, China (<tp:taxon-name><tp:taxon-name-part taxon-name-part-type="order">Araneae</tp:taxon-name-part></tp:taxon-name>, <tp:taxon-name><tp:taxon-name-part taxon-name-part-type="family">Salticidae</tp:taxon-name-part></tp:taxon-name>)</article-title><source>Zookeys</source><day>14</day><month>10</month><year>2021</year><volume>1062</volume><fpage>123</fpage><lpage>155</lpage><pub-id pub-id-type="doi">10.3897/zookeys.1062.72531</pub-id></mixed-citation></tp:treatment-meta><tp:nomenclature><tp:taxon-name>
              <object-id xmlns:xlink="http://www.w3.org/1999/xlink" content-type="arpha" xlink:type="simple">47B7ADC5-DBFE-528A-B4A5-0C4478A333A0</object-id>
              <tp:taxon-name-part taxon-name-part-type="genus" reg="Poecilorchestes">Poecilorchestes</tp:taxon-name-part>
              <tp:taxon-name-part taxon-name-part-type="species" reg="zhengi">zhengi</tp:taxon-name-part>
              <object-id xmlns:xlink="http://www.w3.org/1999/xlink" content-type="zoobank" xlink:type="simple">http://zoobank.org/3E6F0834-1F51-491E-A8E9-46EFC38007CB</object-id>
            </tp:taxon-name><tp:taxon-status xmlns:xlink="http://www.w3.org/1999/xlink" xlink:type="simple">sp. nov.</tp:taxon-status><xref ref-type="fig" rid="F14">Figs 14</xref><xref ref-type="fig" rid="F15">, 15</xref></tp:nomenclature><tp:treatment-sec sec-type="type material" id="SECID0EFXBG"><title>Type material.</title><p><bold><italic>Holotype</italic></bold> ♂ (<named-content xmlns:xlink="http://www.w3.org/1999/xlink" content-type="dwc:institutional_code" xlink:type="simple">IZCAS</named-content>-Ar42623), China: Yunnan: Xishuangbanna, Mengla County, Menglun Town, secondary tropical seasonal moist forest (<named-content xmlns:xlink="http://www.w3.org/1999/xlink" content-type="dwc:verbatimCoordinates" xlink:type="simple"><named-content content-type="geo-json" specific-use="{&#34;type&#34;:&#34;Point&#34;,&#34;coordinates&#34;:[101.282333,21.912000]}" id="NCID0EYXBG" xlink:type="simple">21°54.72'N, 101°16.94'E</named-content></named-content>, ca. 660 m), 27.vii.2007, G. Zheng leg. <bold><italic>Paratypes</italic></bold> 2♀1♂ (<named-content xmlns:xlink="http://www.w3.org/1999/xlink" content-type="dwc:institutional_code" xlink:type="simple">IZCAS</named-content>-Ar42624–42626), same data as holotype.</p></tp:treatment-sec><tp:treatment-sec sec-type="etymology" id="SECID0EFYBG"><title>Etymology.</title><p>The species name is a patronym in honor of Prof. Guo Zheng (Shenyang, China), the collector of the new species; noun (name) in genitive case.</p></tp:treatment-sec><tp:treatment-sec sec-type="diagnosis" id="SECID0EKYBG"><title>Diagnosis.</title><p>The male of <italic><tp:taxon-name><tp:taxon-name-part taxon-name-part-type="genus" reg="Poecilorchestes">Poecilorchestes</tp:taxon-name-part><tp:taxon-name-part taxon-name-part-type="species" reg="zhengi">zhengi</tp:taxon-name-part></tp:taxon-name></italic> sp. nov. resembles that of <italic><tp:taxon-name><tp:taxon-name-part taxon-name-part-type="genus" reg="Poecilorchestes">P.</tp:taxon-name-part><tp:taxon-name-part taxon-name-part-type="species" reg="logunovi">logunovi</tp:taxon-name-part></tp:taxon-name></italic> Prószyński &amp; Deeleman-Reinhold, 2013 in having a square carapace bearing scales and a similar palp, but it can be easily distinguished by the visible retrolateral tibial apophysis and the thicker sperm duct with a maximum diameter almost half of bulb width in ventral view (Fig. <xref ref-type="fig" rid="F14">14B</xref>) vs. not visible and thinner sperm duct with a maximum diameter almost one-third of bulb width in <italic><tp:taxon-name><tp:taxon-name-part taxon-name-part-type="genus" reg="Poecilorchestes">P.</tp:taxon-name-part><tp:taxon-name-part taxon-name-part-type="species" reg="logunovi">logunovi</tp:taxon-name-part></tp:taxon-name></italic> (<xref ref-type="bibr" rid="B12">Prószyński and Deeleman-Reinhold 2013</xref>: fig. 115). The female resembles that of <italic><tp:taxon-name><tp:taxon-name-part taxon-name-part-type="genus" reg="Stertinius">Stertinius</tp:taxon-name-part><tp:taxon-name-part taxon-name-part-type="species" reg="ryukyuensis">ryukyuensis</tp:taxon-name-part></tp:taxon-name></italic> Suguro, 2020 in the general shape of the epigyne but differs in the following: 1) the epigyne has a central hood (Fig. <xref ref-type="fig" rid="F15">15A</xref>) vs. a central fold in <italic><tp:taxon-name><tp:taxon-name-part taxon-name-part-type="genus" reg="Stertinius">S.</tp:taxon-name-part><tp:taxon-name-part taxon-name-part-type="species" reg="ryukyuensis">ryukyuensis</tp:taxon-name-part></tp:taxon-name></italic> (<xref ref-type="bibr" rid="B15">Suguro 2020</xref>: fig. 15); 2) the copulatory openings are almost slit-shaped (Fig. <xref ref-type="fig" rid="F15">15A</xref>) vs. oval in <italic><tp:taxon-name><tp:taxon-name-part taxon-name-part-type="genus" reg="Stertinius">S.</tp:taxon-name-part><tp:taxon-name-part taxon-name-part-type="species" reg="ryukyuensis">ryukyuensis</tp:taxon-name-part></tp:taxon-name></italic> (<xref ref-type="bibr" rid="B15">Suguro 2020</xref>: fig. 15); 3) the presence of a dorsal abdominal scutum (Fig. <xref ref-type="fig" rid="F15">15E</xref>) vs. absent in <italic><tp:taxon-name><tp:taxon-name-part taxon-name-part-type="genus" reg="Stertinius">S.</tp:taxon-name-part><tp:taxon-name-part taxon-name-part-type="species" reg="ryukyuensis">ryukyuensis</tp:taxon-name-part></tp:taxon-name></italic> (<xref ref-type="bibr" rid="B15">Suguro 2020</xref>: fig. 2).</p><fig id="F14" position="float" orientation="portrait"><object-id xmlns:xlink="http://www.w3.org/1999/xlink" content-type="doi" xlink:type="simple">10.3897/zookeys.1062.72531.figure14</object-id><object-id xmlns:xlink="http://www.w3.org/1999/xlink" content-type="arpha" xlink:type="simple">80FD808A-93A9-5300-857E-DB6C12887194</object-id><label>Figure 14.</label><caption><p>Male palp of <italic><tp:taxon-name><tp:taxon-name-part taxon-name-part-type="genus" reg="Poecilorchestes">Poecilorchestes</tp:taxon-name-part><tp:taxon-name-part taxon-name-part-type="species" reg="zhengi">zhengi</tp:taxon-name-part></tp:taxon-name></italic> sp. nov., holotype <bold>A</bold> prolateral <bold>B</bold> ventral <bold>C</bold> retrolateral. Scale bars: 0.1.</p></caption><graphic xmlns:xlink="http://www.w3.org/1999/xlink" xlink:href="zookeys-1062-123-g014.jpg" position="float" orientation="portrait" xlink:type="simple" id="oo_599304.jpg"><uri content-type="original_file" xlink:type="simple">https://binary.pensoft.net/fig/599304</uri></graphic></fig><fig id="F15" position="float" orientation="portrait"><object-id xmlns:xlink="http://www.w3.org/1999/xlink" content-type="doi" xlink:type="simple">10.3897/zookeys.1062.72531.figure15</object-id><object-id xmlns:xlink="http://www.w3.org/1999/xlink" content-type="arpha" xlink:type="simple">7FF6DEB1-61A6-5215-BE58-399F6F116B55</object-id><label>Figure 15.</label><caption><p>Female paratype and male holotype of <italic><tp:taxon-name><tp:taxon-name-part taxon-name-part-type="genus" reg="Poecilorchestes">Poecilorchestes</tp:taxon-name-part><tp:taxon-name-part taxon-name-part-type="species" reg="zhengi">zhengi</tp:taxon-name-part></tp:taxon-name></italic> sp. nov. <bold>A</bold> epigyne, ventral <bold>B</bold> vulva, dorsal <bold>C</bold> holotype habitus, dorsal <bold>D</bold> ventral <bold>E</bold> female paratype habitus, dorsal <bold>F</bold> holotype carapace, frontal <bold>G</bold> holotype left chelicera, posterior. Scale bars: 0.1 (<bold>A, B, G</bold>); 0.5 (<bold>C–F</bold>).</p></caption><graphic xmlns:xlink="http://www.w3.org/1999/xlink" xlink:href="zookeys-1062-123-g015.jpg" position="float" orientation="portrait" xlink:type="simple" id="oo_599305.jpg"><uri content-type="original_file" xlink:type="simple">https://binary.pensoft.net/fig/599305</uri></graphic></fig></tp:treatment-sec><tp:treatment-sec sec-type="description" id="SECID0EF5BG"><title>Description.</title><p><bold>Male</bold> (Figs <xref ref-type="fig" rid="F14">14</xref>, <xref ref-type="fig" rid="F15">15C, D, F, G</xref>). Total length 1.69. Carapace 0.78 long, 0.81 wide. Abdomen 0.90 long, 0.88 wide. Clypeus 0.03 high. Eye sizes and inter-distances: <abbrev xmlns:xlink="http://www.w3.org/1999/xlink" xlink:title="anterior median eye" id="ABBRID0EV5BG" xlink:type="simple">AME</abbrev> 0.25, <abbrev xmlns:xlink="http://www.w3.org/1999/xlink" xlink:title="anterior lateral eye" id="ABBRID0EZ5BG" xlink:type="simple">ALE</abbrev> 0.12, <abbrev xmlns:xlink="http://www.w3.org/1999/xlink" xlink:title="posterior lateral eye" id="ABBRID0E45BG" xlink:type="simple">PLE</abbrev> 0.11, <abbrev xmlns:xlink="http://www.w3.org/1999/xlink" xlink:title="anterior eyes row width" id="ABBRID0EB6BG" xlink:type="simple">AERW</abbrev> 0.72, <abbrev xmlns:xlink="http://www.w3.org/1999/xlink" xlink:title="posterior eye row width" id="ABBRID0EF6BG" xlink:type="simple">PERW</abbrev> 0.81, <abbrev xmlns:xlink="http://www.w3.org/1999/xlink" xlink:title="eye field length" id="ABBRID0EJ6BG" xlink:type="simple">EFL</abbrev> 0.46. Legs: I 1.61 (0.58, 0.65, 0.20, 0.18), II 1.21 (0.40, 0.45, 0.18, 0.18), III 1.01 (0.38, 0.30, 0.15, 0.18), IV 1.18 (0.45, 0.40, 0.15, 0.18). Carapace square, red-brown, covered with multicolor scales, denser anteriorly and laterally. Fovea indistinct. Chelicerae yellow-red, with 2 promarginal teeth and 1 retromarginal tooth bifurcated into pointed tips. Endites colored as chelicerae. Labium and sternum red-brown. Legs I red-brown, except tarsi yellow, with inflated femora, and tibial scales; other legs red-brown with pale yellow metatarsi and tarsi. Abdomen almost round, dorsum paler than carapace, bearing scales and brown, thin setae, covered entirely by a scutum; venter pale to brown, covered with thin, brown setae.</p><p>Palp (Fig. <xref ref-type="fig" rid="F14">14A–C</xref>): femur about 2.5 times longer than wide; tibia slightly wider than long; retrolateral tibial apophysis less than 1/3 tibial length, with broad ventral extension and blunt tip; cymbium about 1.8 times longer than wide in ventral view; bulb sub-oval; sperm duct broad, with maximum diameter almost 1/2 of bulb width; embolus originating from ~9:30 o’clock position of bulb, slightly curved, with blunt tip.</p><p><bold>Female</bold> (Fig. <xref ref-type="fig" rid="F15">15A, B, E</xref>). Total length 1.79. Carapace 0.82 long, 0.75 wide. Abdomen 0.85 long, 0.85 wide. Clypeus 0.03 high. Eye sizes and inter-distances: <abbrev xmlns:xlink="http://www.w3.org/1999/xlink" xlink:title="anterior median eye" id="ABBRID0E26BG" xlink:type="simple">AME</abbrev> 0.24, <abbrev xmlns:xlink="http://www.w3.org/1999/xlink" xlink:title="anterior lateral eye" id="ABBRID0EAAAI" xlink:type="simple">ALE</abbrev> 0.11, <abbrev xmlns:xlink="http://www.w3.org/1999/xlink" xlink:title="posterior lateral eye" id="ABBRID0EEAAI" xlink:type="simple">PLE</abbrev> 0.10, <abbrev xmlns:xlink="http://www.w3.org/1999/xlink" xlink:title="anterior eyes row width" id="ABBRID0EIAAI" xlink:type="simple">AERW</abbrev> 0.69, <abbrev xmlns:xlink="http://www.w3.org/1999/xlink" xlink:title="posterior eye row width" id="ABBRID0EMAAI" xlink:type="simple">PERW</abbrev> 0.76, <abbrev xmlns:xlink="http://www.w3.org/1999/xlink" xlink:title="eye field length" id="ABBRID0EQAAI" xlink:type="simple">EFL</abbrev> 0.43. Legs: I 1.23 (0.40, 0.50, 0.15, 0.18), II 1.04 (0.35, 0.38, 0.13, 0.18), III 0.96 (0.33, 0.30, 0.15, 0.18), IV 1.11 (0.43, 0.35, 0.15, 0.18). Habitus similar to that of male.</p><p>Epigyne (Fig. <xref ref-type="fig" rid="F15">15A, B</xref>): wider than long, with bell-shaped hood medially; copulatory openings slit-shaped, lateral to epigynal hood; copulatory ducts short, about equal length to width of posterior chamber of spermathecae, connected medially to ental sides of anterior chamber of spermathecae; spermathecae divided into two sub-spherical chambers; fertilization ducts originate from apico-ental portion of posterior chamber of spermathecae.</p></tp:treatment-sec><tp:treatment-sec sec-type="distribution" id="SECID0E1AAI"><title>Distribution.</title><p>Known only from the type locality in Yunnan, China.</p></tp:treatment-sec><tp:treatment-sec sec-type="comments" id="SECID0E6AAI"><title>Comments.</title><p>The species is temporarily placed into <italic><tp:taxon-name><tp:taxon-name-part taxon-name-part-type="genus" reg="Poecilorchestes">Poecilorchestes</tp:taxon-name-part></tp:taxon-name></italic> due to its general resemblance to <italic><tp:taxon-name><tp:taxon-name-part taxon-name-part-type="genus" reg="Poecilorchestes">P.</tp:taxon-name-part><tp:taxon-name-part taxon-name-part-type="species" reg="logunovi">logunovi</tp:taxon-name-part></tp:taxon-name></italic> Prószyński &amp; Deeleman-Reinhold, 2013. Further data are required to confirm the placement of this species.</p></tp:treatment-sec><ref-list><ref id="B12"><mixed-citation xmlns:xlink="http://www.w3.org/1999/xlink" xlink:type="simple"><person-group><name name-style="western"><surname>Prószyński</surname><given-names>J</given-names></name><name name-style="western"><surname>Deeleman-Reinhold</surname><given-names>CL</given-names></name></person-group> (<year>2013</year>) <article-title>Description of some <tp:taxon-name><tp:taxon-name-part taxon-name-part-type="family">Salticidae</tp:taxon-name-part></tp:taxon-name> (<tp:taxon-name><tp:taxon-name-part taxon-name-part-type="order">Araneae</tp:taxon-name-part></tp:taxon-name>) from the Malay Archipelago. III. <tp:taxon-name><tp:taxon-name-part taxon-name-part-type="family">Salticidae</tp:taxon-name-part></tp:taxon-name> of Borneo, with comments on adjacent territories.</article-title><source><tp:taxon-name><tp:taxon-name-part taxon-name-part-type="phylum">Arthropoda</tp:taxon-name-part></tp:taxon-name> Selecta</source><volume>22</volume>(<issue>2</issue>): <fpage>113</fpage>–<lpage>144</lpage>. <ext-link xlink:type="simple" ext-link-type="doi" xlink:href="10.15298/arthsel.22.2.02">https://doi.org/10.15298/arthsel.22.2.02</ext-link></mixed-citation></ref><ref id="B15"><mixed-citation xmlns:xlink="http://www.w3.org/1999/xlink" xlink:type="simple"><person-group><name name-style="western"><surname>Suguro</surname><given-names>T</given-names></name></person-group> (<year>2020</year>) <article-title>Japanese spiders of the genus <italic><tp:taxon-name><tp:taxon-name-part taxon-name-part-type="genus">Stertinius</tp:taxon-name-part></tp:taxon-name></italic> (<tp:taxon-name><tp:taxon-name-part taxon-name-part-type="order">Araneae</tp:taxon-name-part></tp:taxon-name>: <tp:taxon-name><tp:taxon-name-part taxon-name-part-type="family">Salticidae</tp:taxon-name-part></tp:taxon-name>).</article-title><source>Acta Arachnologica</source><volume>69</volume>(<issue>1</issue>): <fpage>55</fpage>–<lpage>60</lpage>. <ext-link xlink:type="simple" ext-link-type="doi" xlink:href="10.2476/asjaa.69.55">https://doi.org/10.2476/asjaa.69.55</ext-link></mixed-citation></ref></ref-list></tp:taxon-treatment>
