# Supplementary material for: On ten species of jumping spiders from Xishuangbanna, China (Araneae, Salticidae)
Source: Zookeys. 2021 Oct 14;1062:123–55. doi: 10.3897/zookeys.1062.72531 (PMC8530996; doi:10.3897/zookeys.1062.72531)
Supplement: XML Treatment for Rhene wandae [file zookeys.1062.72531-treatment18.xml]

<!DOCTYPE tp:taxon-treatment
  PUBLIC "-//TaxonX//DTD Taxonomic Treatment Publishing DTD v0 20100105//EN" "tax-treatment-NSO.dtd">
<tp:taxon-treatment xmlns:tp="http://www.plazi.org/taxpub"><tp:treatment-meta><kwd-group><label>Taxon classification</label><kwd><named-content xmlns:xlink="http://www.w3.org/1999/xlink" content-type="kingdom">Animalia</named-content></kwd><kwd><named-content xmlns:xlink="http://www.w3.org/1999/xlink" content-type="order">Araneae</named-content></kwd><kwd><named-content xmlns:xlink="http://www.w3.org/1999/xlink" content-type="family">Salticidae</named-content></kwd></kwd-group><mixed-citation publication-type="journal"><person-group><name><surname>Wang</surname><given-names>Cheng</given-names></name><name><surname>Li</surname><given-names>Shuqiang</given-names></name></person-group><article-title>On ten species of jumping spiders from Xishuangbanna, China (<tp:taxon-name><tp:taxon-name-part taxon-name-part-type="order">Araneae</tp:taxon-name-part></tp:taxon-name>, <tp:taxon-name><tp:taxon-name-part taxon-name-part-type="family">Salticidae</tp:taxon-name-part></tp:taxon-name>)</article-title><source>Zookeys</source><day>14</day><month>10</month><year>2021</year><volume>1062</volume><fpage>123</fpage><lpage>155</lpage><pub-id pub-id-type="doi">10.3897/zookeys.1062.72531</pub-id></mixed-citation></tp:treatment-meta><tp:nomenclature><tp:taxon-name>
              <object-id xmlns:xlink="http://www.w3.org/1999/xlink" content-type="arpha" xlink:type="simple">34AD9FC6-3E44-5F9E-B89D-A0FB81B6E9DB</object-id>
              <tp:taxon-name-part taxon-name-part-type="genus" reg="Rhene">Rhene</tp:taxon-name-part>
              <tp:taxon-name-part taxon-name-part-type="species" reg="wandae">wandae</tp:taxon-name-part>
              <object-id xmlns:xlink="http://www.w3.org/1999/xlink" content-type="zoobank" xlink:type="simple">http://zoobank.org/313F1981-ECB3-484D-A5A6-EFD9D803ADB4</object-id>
            </tp:taxon-name><tp:taxon-status xmlns:xlink="http://www.w3.org/1999/xlink" xlink:type="simple">sp. nov.</tp:taxon-status><xref ref-type="fig" rid="F16">Figs 16</xref><xref ref-type="fig" rid="F17">, 17</xref></tp:nomenclature><tp:treatment-sec sec-type="type material" id="SECID0EYEAI"><title>Type material.</title><p><bold><italic>Holotype</italic></bold> ♂ (<named-content xmlns:xlink="http://www.w3.org/1999/xlink" content-type="dwc:institutional_code" xlink:type="simple">IZCAS</named-content>-Ar42627), China: Yunnan: Xishuangbanna, Mengla County, Menglun Town, Lvshilin (<named-content xmlns:xlink="http://www.w3.org/1999/xlink" content-type="dwc:verbatimCoordinates" xlink:type="simple"><named-content content-type="geo-json" specific-use="{&#34;type&#34;:&#34;Point&#34;,&#34;coordinates&#34;:[101.281667,21.911833]}" id="NCID0ELFAI" xlink:type="simple">21°54.71'N, 101°16.90'E</named-content></named-content>, ca. 660 m) 13.xi.2009, G. Tang, Z. Yao leg. <bold><italic>Paratype</italic></bold> 1♂ (<named-content xmlns:xlink="http://www.w3.org/1999/xlink" content-type="dwc:institutional_code" xlink:type="simple">IZCAS</named-content>-Ar42628), Bamboo plantation off G213 roadside (<named-content xmlns:xlink="http://www.w3.org/1999/xlink" content-type="dwc:verbatimCoordinates" xlink:type="simple"><named-content content-type="geo-json" specific-use="{&#34;type&#34;:&#34;Point&#34;,&#34;coordinates&#34;:[101.282333,21.894000]}" id="NCID0E2FAI" xlink:type="simple">21°53.64'N, 101°16.94'E</named-content></named-content>, ca. 580 m), 13.xi.2009, G. Tang, Z. Yao leg.</p></tp:treatment-sec><tp:treatment-sec sec-type="etymology" id="SECID0EAGAI"><title>Etymology.</title><p>The species name is a patronym in honor of Prof. Wanda Wesołowska (Wrocław, Poland), who has contributed significantly to the taxonomy of the genus <italic><tp:taxon-name><tp:taxon-name-part taxon-name-part-type="genus" reg="Rhene">Rhene</tp:taxon-name-part></tp:taxon-name></italic>; noun (name) in genitive case.</p></tp:treatment-sec><tp:treatment-sec sec-type="diagnosis" id="SECID0ENGAI"><title>Diagnosis.</title><p>The new species can be easily distinguished from any congeners by the coiled embolus which is longer than the bulb vs. embolus markedly shorter than the bulb, straight or curved in other species.</p></tp:treatment-sec><tp:treatment-sec sec-type="description" id="SECID0ESGAI"><title>Description.</title><p><bold>Male</bold> (Figs <xref ref-type="fig" rid="F16">16</xref>, <xref ref-type="fig" rid="F17">17</xref>). Total length 5.26. Carapace 2.40 long, 2.41 wide. Abdomen 2.98 long, 2.05 wide. Clypeus 0.02 high. Eye sizes and inter-distances: <abbrev xmlns:xlink="http://www.w3.org/1999/xlink" xlink:title="anterior median eye" id="ABBRID0ECHAI" xlink:type="simple">AME</abbrev> 0.47, <abbrev xmlns:xlink="http://www.w3.org/1999/xlink" xlink:title="anterior lateral eye" id="ABBRID0EGHAI" xlink:type="simple">ALE</abbrev> 0.26, <abbrev xmlns:xlink="http://www.w3.org/1999/xlink" xlink:title="posterior lateral eye" id="ABBRID0EKHAI" xlink:type="simple">PLE</abbrev> 0.24, <abbrev xmlns:xlink="http://www.w3.org/1999/xlink" xlink:title="anterior eyes row width" id="ABBRID0EOHAI" xlink:type="simple">AERW</abbrev> 1.53, <abbrev xmlns:xlink="http://www.w3.org/1999/xlink" xlink:title="posterior eye row width" id="ABBRID0ESHAI" xlink:type="simple">PERW</abbrev> 2.38, <abbrev xmlns:xlink="http://www.w3.org/1999/xlink" xlink:title="eye field length" id="ABBRID0EWHAI" xlink:type="simple">EFL</abbrev> 1.58. Legs: I 6.02 (2.01, 2.43, 0.98, 0.60), II 4.11 (1.38, 1.55, 0.73, 0.45), III 3.68 (1.23, 1.25, 0.75, 0.45), IV 4.85 (1.50, 1.95, 0.95, 0.45). Carapace almost elongated-hexagonal, dark red to dark brown, covered with dense, brown and off-white setae. Fovea dark brown, longitudinal. Chelicerae red-brown, with 1 retrolateral and 2 promarginal teeth. Endites colored as chelicerae, with brown setae entally on the medio-distal margin. Labium slightly darker than endites. Sternum yellow-brown, elongate-oval, covered by off-white, thin setae. Legs I red-brown, with inflated tibiae ventrally with dense, brown setae, other legs yellow-brown. Abdomen sub-oval, dorsum with 2 pairs of muscle depressions medially and irregular, transverse, white stripes of setae medio-posteriorly, covered with dark and off-white thin setae; venter yellow-gray, with a pair of medial dotted lines.</p><fig id="F16" position="float" orientation="portrait"><object-id xmlns:xlink="http://www.w3.org/1999/xlink" content-type="doi" xlink:type="simple">10.3897/zookeys.1062.72531.figure16</object-id><object-id xmlns:xlink="http://www.w3.org/1999/xlink" content-type="arpha" xlink:type="simple">5B928134-7917-5FBA-81AC-DAA6F993871C</object-id><label>Figure 16.</label><caption><p>Male palp of <italic><tp:taxon-name><tp:taxon-name-part taxon-name-part-type="genus" reg="Rhene">Rhene</tp:taxon-name-part><tp:taxon-name-part taxon-name-part-type="species" reg="wandae">wandae</tp:taxon-name-part></tp:taxon-name></italic> sp. nov., holotype <bold>A</bold> prolateral <bold>B</bold> ventral <bold>C</bold> retrolateral. Scale bars: 0.1.</p></caption><graphic xmlns:xlink="http://www.w3.org/1999/xlink" xlink:href="zookeys-1062-123-g016.jpg" position="float" orientation="portrait" xlink:type="simple" id="oo_599306.jpg"><uri content-type="original_file" xlink:type="simple">https://binary.pensoft.net/fig/599306</uri></graphic></fig><fig id="F17" position="float" orientation="portrait"><object-id xmlns:xlink="http://www.w3.org/1999/xlink" content-type="doi" xlink:type="simple">10.3897/zookeys.1062.72531.figure17</object-id><object-id xmlns:xlink="http://www.w3.org/1999/xlink" content-type="arpha" xlink:type="simple">5CE32D6C-7CF8-5AD0-BF40-360E77570010</object-id><label>Figure 17.</label><caption><p><italic><tp:taxon-name><tp:taxon-name-part taxon-name-part-type="genus" reg="Rhene">Rhene</tp:taxon-name-part><tp:taxon-name-part taxon-name-part-type="species" reg="wandae">wandae</tp:taxon-name-part></tp:taxon-name></italic> sp. nov., holotype <bold>A</bold> habitus, dorsal <bold>B</bold> ventral <bold>C</bold> carapace, frontal <bold>D</bold> chelicera, posterior. Scale bars: 0.5 (<bold>A–C</bold>); 0.1 (<bold>D</bold>).</p></caption><graphic xmlns:xlink="http://www.w3.org/1999/xlink" xlink:href="zookeys-1062-123-g017.jpg" position="float" orientation="portrait" xlink:type="simple" id="oo_599307.jpg"><uri content-type="original_file" xlink:type="simple">https://binary.pensoft.net/fig/599307</uri></graphic></fig><p>Palp (Fig. <xref ref-type="fig" rid="F16">16A–C</xref>): femur about 2 times longer than wide; tibia wider than long, with a sclerotized, tapered, retrolateral apophysis slightly shorter than tibial length, distally curved to a pointed tip directed ventrally in retrolateral view; cymbium about 1.8 times longer than wide in ventral view, covered with dense setae; bulb swollen; embolus long, tapered, coiled nearly 1.5×, with a rather pointed tip, reaches cymbial tip.</p><p><bold>Female.</bold> Unknown.</p></tp:treatment-sec><tp:treatment-sec sec-type="distribution" id="SECID0EGKAI"><title>Distribution.</title><p>Known only from the type locality in Yunnan, China.</p></tp:treatment-sec></tp:taxon-treatment>
