# Supplementary material for: On ten species of jumping spiders from Xishuangbanna, China (Araneae, Salticidae)
Source: Zookeys. 2021 Oct 14;1062:123–55. doi: 10.3897/zookeys.1062.72531 (PMC8530996; doi:10.3897/zookeys.1062.72531)
Supplement: XML Treatment for Simaetha cheni [file zookeys.1062.72531-treatment20.xml]

<!DOCTYPE tp:taxon-treatment
  PUBLIC "-//TaxonX//DTD Taxonomic Treatment Publishing DTD v0 20100105//EN" "tax-treatment-NSO.dtd">
<tp:taxon-treatment xmlns:tp="http://www.plazi.org/taxpub"><tp:treatment-meta><kwd-group><label>Taxon classification</label><kwd><named-content xmlns:xlink="http://www.w3.org/1999/xlink" content-type="kingdom">Animalia</named-content></kwd><kwd><named-content xmlns:xlink="http://www.w3.org/1999/xlink" content-type="order">Araneae</named-content></kwd><kwd><named-content xmlns:xlink="http://www.w3.org/1999/xlink" content-type="family">Salticidae</named-content></kwd></kwd-group><mixed-citation publication-type="journal"><person-group><name><surname>Wang</surname><given-names>Cheng</given-names></name><name><surname>Li</surname><given-names>Shuqiang</given-names></name></person-group><article-title>On ten species of jumping spiders from Xishuangbanna, China (<tp:taxon-name><tp:taxon-name-part taxon-name-part-type="order">Araneae</tp:taxon-name-part></tp:taxon-name>, <tp:taxon-name><tp:taxon-name-part taxon-name-part-type="family">Salticidae</tp:taxon-name-part></tp:taxon-name>)</article-title><source>Zookeys</source><day>14</day><month>10</month><year>2021</year><volume>1062</volume><fpage>123</fpage><lpage>155</lpage><pub-id pub-id-type="doi">10.3897/zookeys.1062.72531</pub-id></mixed-citation></tp:treatment-meta><tp:nomenclature><tp:taxon-name>
              <object-id xmlns:xlink="http://www.w3.org/1999/xlink" content-type="arpha" xlink:type="simple">4FAC6EB7-47F4-5949-A88F-99B90A53E6BB</object-id>
              <tp:taxon-name-part taxon-name-part-type="genus" reg="Simaetha">Simaetha</tp:taxon-name-part>
              <tp:taxon-name-part taxon-name-part-type="species" reg="cheni">cheni</tp:taxon-name-part>
              <object-id xmlns:xlink="http://www.w3.org/1999/xlink" content-type="zoobank" xlink:type="simple">http://zoobank.org/C305862D-D9A4-447D-A7D7-5B34A7024926</object-id>
            </tp:taxon-name><tp:taxon-status xmlns:xlink="http://www.w3.org/1999/xlink" xlink:type="simple">sp. nov.</tp:taxon-status><xref ref-type="fig" rid="F18">Figs 18</xref><xref ref-type="fig" rid="F19">, 19</xref></tp:nomenclature><tp:treatment-sec sec-type="type material" id="SECID0EMNAI"><title>Type material.</title><p><bold><italic>Holotype</italic></bold> ♂ (<named-content xmlns:xlink="http://www.w3.org/1999/xlink" content-type="dwc:institutional_code" xlink:type="simple">IZCAS</named-content>-Ar42629), China: Yunnan: Xishuangbanna, Mengla County, Menglun Town, site #1 of garbage dump off G213 roadside (<named-content xmlns:xlink="http://www.w3.org/1999/xlink" content-type="dwc:verbatimCoordinates" xlink:type="simple"><named-content content-type="geo-json" specific-use="{&#34;type&#34;:&#34;Point&#34;,&#34;coordinates&#34;:[101.279167,21.904667]}" id="NCID0E6NAI" xlink:type="simple">21°54.28'N, 101°16.75'E</named-content></named-content>, ca. 630 m), 25.iv.2019, Z. Chen leg. <bold><italic>Paratypes</italic></bold> 1♀ (<named-content xmlns:xlink="http://www.w3.org/1999/xlink" content-type="dwc:institutional_code" xlink:type="simple">IZCAS</named-content>-Ar42630), same data as holotype; 1♀ (<named-content xmlns:xlink="http://www.w3.org/1999/xlink" content-type="dwc:institutional_code" xlink:type="simple">IZCAS</named-content>-Ar42631), site #4 of garbage dump off G213 roadside (<named-content xmlns:xlink="http://www.w3.org/1999/xlink" content-type="dwc:verbatimCoordinates" xlink:type="simple"><named-content content-type="geo-json" specific-use="{&#34;type&#34;:&#34;Point&#34;,&#34;coordinates&#34;:[101.279833,21.905667]}" id="NCID0EUOAI" xlink:type="simple">21°54.34'N, 101°16.79'E</named-content></named-content>, ca. 618 m), 3.v.2019, Y. Tong leg.; 1♀1♂ (<named-content xmlns:xlink="http://www.w3.org/1999/xlink" content-type="dwc:institutional_code" xlink:type="simple">IZCAS</named-content>-Ar42632–42633), site #6 of garbage dump off G213 roadside (<named-content xmlns:xlink="http://www.w3.org/1999/xlink" content-type="dwc:verbatimCoordinates" xlink:type="simple"><named-content content-type="geo-json" specific-use="{&#34;type&#34;:&#34;Point&#34;,&#34;coordinates&#34;:[101.279833,21.905500]}" id="NCID0EBPAI" xlink:type="simple">21°54.33'N, 101°16.79'E</named-content></named-content>, ca. 620 m), 7.v.2019, Y. Tong leg.</p></tp:treatment-sec><tp:treatment-sec sec-type="etymology" id="SECID0EGPAI"><title>Etymology.</title><p>The species name is a patronym in honor of Mr. Zhigang Chen (Beijing, China), one of the collectors of the new species; noun (name) in genitive case.</p></tp:treatment-sec><tp:treatment-sec sec-type="diagnosis" id="SECID0ELPAI"><title>Diagnosis.</title><p>The male of <italic><tp:taxon-name><tp:taxon-name-part taxon-name-part-type="genus" reg="Simaetha">Simaetha</tp:taxon-name-part><tp:taxon-name-part taxon-name-part-type="species" reg="cheni">cheni</tp:taxon-name-part></tp:taxon-name></italic> sp. nov. resembles that of <italic><tp:taxon-name><tp:taxon-name-part taxon-name-part-type="genus" reg="Simaetha">S.</tp:taxon-name-part><tp:taxon-name-part taxon-name-part-type="species" reg="menglun">menglun</tp:taxon-name-part></tp:taxon-name></italic> Wang &amp; Li, 2020 by the similar palp, but it can be easily distinguished by the following: 1) the embolus is slightly curved into a blunt tip directed anteriorly in ventral view (Fig. <xref ref-type="fig" rid="F18">18B</xref>) vs. strongly curved into a pointed tip directed prolaterally in <italic><tp:taxon-name><tp:taxon-name-part taxon-name-part-type="genus" reg="Simaetha">S.</tp:taxon-name-part><tp:taxon-name-part taxon-name-part-type="species" reg="menglun">menglun</tp:taxon-name-part></tp:taxon-name></italic> (Wang and <xref ref-type="bibr" rid="B7">Li 2020</xref>: fig. 11C); 2) the chelicerae have a process mediolaterally on the anterior surface of the paturon (Fig. <xref ref-type="fig" rid="F19">19G, H</xref>) vs. process absent in <italic><tp:taxon-name><tp:taxon-name-part taxon-name-part-type="genus" reg="Simaetha">S.</tp:taxon-name-part><tp:taxon-name-part taxon-name-part-type="species" reg="menglun">menglun</tp:taxon-name-part></tp:taxon-name></italic> (Wang and <xref ref-type="bibr" rid="B7">Li 2020</xref>: fig. 12G). The female of this species resembles that of <italic><tp:taxon-name><tp:taxon-name-part taxon-name-part-type="genus" reg="Simaetha">S.</tp:taxon-name-part><tp:taxon-name-part taxon-name-part-type="species" reg="broomei">broomei</tp:taxon-name-part></tp:taxon-name></italic> Żabka, 1994 in having a similar epigyne, but it can be easily distinguished by the epigynal hood, which is less than 2/3 the width of the posterior chamber of the spermathecae (Fig. <xref ref-type="fig" rid="F19">19A–C</xref>) vs. about 8/6 the width of the posterior chamber of the spermathecae (<xref ref-type="bibr" rid="B20">Żabka 1994</xref>: fig. 18B, C).</p><fig id="F18" position="float" orientation="portrait"><object-id xmlns:xlink="http://www.w3.org/1999/xlink" content-type="doi" xlink:type="simple">10.3897/zookeys.1062.72531.figure18</object-id><object-id xmlns:xlink="http://www.w3.org/1999/xlink" content-type="arpha" xlink:type="simple">612AFF39-FD95-58E6-869B-E319AEF1FA2A</object-id><label>Figure 18.</label><caption><p>Male palp of <italic><tp:taxon-name><tp:taxon-name-part taxon-name-part-type="genus" reg="Simaetha">Simaetha</tp:taxon-name-part><tp:taxon-name-part taxon-name-part-type="species" reg="cheni">cheni</tp:taxon-name-part></tp:taxon-name></italic> sp. nov., holotype <bold>A</bold> prolateral <bold>B</bold> ventral <bold>C</bold> retrolateral. Scale bars: 0.1.</p></caption><graphic xmlns:xlink="http://www.w3.org/1999/xlink" xlink:href="zookeys-1062-123-g018.jpg" position="float" orientation="portrait" xlink:type="simple" id="oo_599308.jpg"><uri content-type="original_file" xlink:type="simple">https://binary.pensoft.net/fig/599308</uri></graphic></fig><fig id="F19" position="float" orientation="portrait"><object-id xmlns:xlink="http://www.w3.org/1999/xlink" content-type="doi" xlink:type="simple">10.3897/zookeys.1062.72531.figure19</object-id><object-id xmlns:xlink="http://www.w3.org/1999/xlink" content-type="arpha" xlink:type="simple">4541B7EA-4B9D-5296-8414-06B0A828C6D6</object-id><label>Figure 19.</label><caption><p>Female paratype and male holotype of <italic><tp:taxon-name><tp:taxon-name-part taxon-name-part-type="genus" reg="Simaetha">Simaetha</tp:taxon-name-part><tp:taxon-name-part taxon-name-part-type="species" reg="cheni">cheni</tp:taxon-name-part></tp:taxon-name></italic> sp. nov. <bold>A, B</bold> epigyne, ventral <bold>C</bold> vulva, dorsal <bold>D</bold> holotype habitus, dorsal <bold>E</bold> ventral <bold>F</bold> female paratype habitus, dorsal <bold>G</bold> holotype carapace, frontal <bold>H</bold> holotype right chelicera, anterior. Scale bars: 0.1 (<bold>A–C, H</bold>); 0.5 (<bold>D–F</bold>); 0.2 (<bold>G</bold>).</p></caption><graphic xmlns:xlink="http://www.w3.org/1999/xlink" xlink:href="zookeys-1062-123-g019.jpg" position="float" orientation="portrait" xlink:type="simple" id="oo_599309.jpg"><uri content-type="original_file" xlink:type="simple">https://binary.pensoft.net/fig/599309</uri></graphic></fig></tp:treatment-sec><tp:treatment-sec sec-type="description" id="SECID0EKUAI"><title>Description.</title><p><bold>Male</bold> (Figs <xref ref-type="fig" rid="F18">18</xref>, <xref ref-type="fig" rid="F19">19D, E, G, H</xref>). Total length 2.18. Carapace 1.11 long, 0.82 wide. Abdomen 1.10 long, 0.79 wide. Clypeus 0.01 high. Eye sizes and inter-distances: <abbrev xmlns:xlink="http://www.w3.org/1999/xlink" xlink:title="anterior median eye" id="ABBRID0E1UAI" xlink:type="simple">AME</abbrev> 0.24, <abbrev xmlns:xlink="http://www.w3.org/1999/xlink" xlink:title="anterior lateral eye" id="ABBRID0E5UAI" xlink:type="simple">ALE</abbrev> 0.12, <abbrev xmlns:xlink="http://www.w3.org/1999/xlink" xlink:title="posterior lateral eye" id="ABBRID0ECVAI" xlink:type="simple">PLE</abbrev> 0.11, <abbrev xmlns:xlink="http://www.w3.org/1999/xlink" xlink:title="anterior eyes row width" id="ABBRID0EGVAI" xlink:type="simple">AERW</abbrev> 0.71, <abbrev xmlns:xlink="http://www.w3.org/1999/xlink" xlink:title="posterior eye row width" id="ABBRID0EKVAI" xlink:type="simple">PERW</abbrev> 0.80, <abbrev xmlns:xlink="http://www.w3.org/1999/xlink" xlink:title="eye field length" id="ABBRID0EOVAI" xlink:type="simple">EFL</abbrev> 0.56. Legs: I 1.66 (0.60, 0.63, 0.23, 0.20), II 1.35 (0.45, 0.45, 0.25, 0.20), III 1.25 (0.40, 0.40, 0.25, 0.20), IV 1.63 (0.58, 0.55, 0.30, 0.20). Carapace red-brown, with pair of round, dark spots mediolaterally in eye field, covered with short, brown setae and off-white scales. Chelicerae yellow-red, with a process mediolaterally on anterior surface of paturon, 2 promarginal teeth, 1 pillar-shaped tooth with 2 pointed tips. Endites red-brown. Labium darker than endites. Sternum elongate, 2 times longer than wide. Legs I red-brown to dark brown except tarsi yellow, with inflated femora, and fluorescent-green scales dorsally and laterally on patellae and tibiae; other legs yellow-brown, femora darker prolaterally. Abdomen sub-oval, dorsum dark brown, covered entirely by a large scutum with dense scales; venter brown, mingled with green.</p><p>Palp (Fig. <xref ref-type="fig" rid="F18">18A–C</xref>): femur about 2.5 times longer than wide; tibia wider than long, with a tapered dorsal apophysis slightly shorter than tibial length, directed towards about 1:30 o’clock apically in retrolateral view; cymbium about 1.5 times longer than wide in ventral view, with a sub-triangular baso-retrolateral process; bulb almost round; embolus originating at 10: 30 o’clock position of bulb, slightly curved distally, with a rather blunt tip.</p><p><bold>Female</bold> (Fig. <xref ref-type="fig" rid="F19">19A–C, F</xref>). Total length 2.22. Carapace 0.98 long, 0.81 wide. Abdomen 1.32 long, 0.84 wide. Clypeus 0.01 high. Eye sizes and inter-distances: <abbrev xmlns:xlink="http://www.w3.org/1999/xlink" xlink:title="anterior median eye" id="ABBRID0EAWAI" xlink:type="simple">AME</abbrev> 0.24, <abbrev xmlns:xlink="http://www.w3.org/1999/xlink" xlink:title="anterior lateral eye" id="ABBRID0EEWAI" xlink:type="simple">ALE</abbrev> 0.12, <abbrev xmlns:xlink="http://www.w3.org/1999/xlink" xlink:title="posterior lateral eye" id="ABBRID0EIWAI" xlink:type="simple">PLE</abbrev> 0.11, <abbrev xmlns:xlink="http://www.w3.org/1999/xlink" xlink:title="anterior eyes row width" id="ABBRID0EMWAI" xlink:type="simple">AERW</abbrev> 0.72, <abbrev xmlns:xlink="http://www.w3.org/1999/xlink" xlink:title="posterior eye row width" id="ABBRID0EQWAI" xlink:type="simple">PERW</abbrev> 0.79, <abbrev xmlns:xlink="http://www.w3.org/1999/xlink" xlink:title="eye field length" id="ABBRID0EUWAI" xlink:type="simple">EFL</abbrev> 0.54. Legs: I 1.69 (0.60, 0.66, 0.23, 0.20), II 1.35 (0.45, 0.45, 0.25, 0.20), III 1.33 (0.45, 0.43, 0.25, 0.20), IV 2.04 (0.68, 0.68, 0.45, 0.23). Habitus similar to that of male except with a longer abdomen.</p><p>Epigyne (Fig. <xref ref-type="fig" rid="F19">19A–C</xref>) with central triangular hood almost 1.5× wider than long; copulatory openings arc shaped; copulatory ducts short; spermathecae divided into two chambers, anterior chamber bigger, almost reniform, posterior chamber almost spherical, separated by less than the width of hood; fertilization ducts originate from the apical portion of the posterior chamber of spermathecae.</p></tp:treatment-sec><tp:treatment-sec sec-type="distribution" id="SECID0E5WAI"><title>Distribution.</title><p>Known only from the type locality in Yunnan, China.</p></tp:treatment-sec><ref-list><ref id="B7"><mixed-citation xmlns:xlink="http://www.w3.org/1999/xlink" xlink:type="simple"><person-group><name name-style="western"><surname>Li</surname><given-names>S</given-names></name></person-group> (<year>2020</year>) <article-title>Spider taxonomy for an advanced China.</article-title><source>Zoological Systematics</source><volume>45</volume>(<issue>2</issue>): <fpage>73</fpage>–<lpage>77</lpage>. <ext-link xlink:type="simple" ext-link-type="doi" xlink:href="10.11865/zs.202011">https://doi.org/10.11865/zs.202011</ext-link></mixed-citation></ref><ref id="B20"><mixed-citation xmlns:xlink="http://www.w3.org/1999/xlink" xlink:type="simple"><person-group><name name-style="western"><surname>Żabka</surname><given-names>M</given-names></name></person-group> (<year>1994</year>) <article-title><tp:taxon-name><tp:taxon-name-part taxon-name-part-type="family">Salticidae</tp:taxon-name-part></tp:taxon-name> (<tp:taxon-name><tp:taxon-name-part taxon-name-part-type="class">Arachnida</tp:taxon-name-part></tp:taxon-name>: <tp:taxon-name><tp:taxon-name-part taxon-name-part-type="order">Araneae</tp:taxon-name-part></tp:taxon-name>) of Oriental, Australian and Pacific regions, X. Genus <italic><tp:taxon-name><tp:taxon-name-part taxon-name-part-type="genus">Simaetha</tp:taxon-name-part></tp:taxon-name></italic> Thorell.</article-title><source>Records of the Western Australian Museum</source><volume>16</volume>: <fpage>499</fpage>–<lpage>534</lpage>.</mixed-citation></ref></ref-list></tp:taxon-treatment>
